# Supplementary material for: Universal genome-wide association studies: Powerful joint ancestry and association testing
Source: HGG Adv. 2023 Aug 30;4(4):100235. doi: 10.1016/j.xhgg.2023.100235 (PMC10507155; doi:10.1016/j.xhgg.2023.100235)
Supplement: Data S1. Tables S1 and S5–S9 [file mmc2.xlsx]

## Sheet: Table S1
Table S1: Study information.
Group	Study	Sample Size	Unrelated Individuals	Age (Years)	Sex (% Female)	Serum Triglycerides (ln(mg/dL))	Array	Genotyped SNPs	dbGaP Data Table	dbGaP Variable Name
African American	ARIC	3137	1897	53.3 (5.8)	0.625	4.60 (0.47)	Affymetrix 6.0	667599	pht000114	trgsiu01
African American	CFS	697	196	38.5 (19.7)	0.587	4.49 (0.51)	Affymetrix 6.0	714411	pht001902	triglyceride
African American	GENOA	1263	120	58.0 (10.1)	0.685	4.87 (0.42)	Affymetrix 6.0	641592	pht006041	TRIG
African American	HUFS	1970	1003	39.3 (16.5)	0.613	4.42 (0.49)	Affymetrix 6.0	674646	NA	NA
African American	JHS	2188	923	50.0 (12.1)	0.612	4.49 (0.52)	Affymetrix 6.0	717770	pht008729	trigs_baseline
African American	MESA	1611	1386	62.3 (10.1)	0.539	4.52 (0.47)	Affymetrix 6.0	724643	pht001116	trig1
African American	SIGNET	4356	3249	57.8 (13.7)	0.686	4.63 (0.49)	Affymetrix 6.0	683720	pht002436	TRIG
African American	WHI	8421	7037	61.6 (7.0)	1	4.60 (0.46)	Affymetrix 6.0	718642	pht003419	TESTABBR=TRI,TESTVAL
European American	ARIC	9633	7935	54.3 (5.7)	0.53	4.78 (0.52)	Affymetrix 6.0	667312	pht000114	trgsiu01
European American	CARDIA	1675	1576	25.6 (3.3)	0.534	4.21 (0.48)	Affymetrix 6.0	511012	pht001588	AL1NTRIG
European American	FHS	2466	1395	35.9 (9.4)	0.546	4.36 (0.53)	Illumina Omni5	3058725	pht006027	TRIG1
European American	GENOA	1384	487	55.4 (10.9)	0.55	5.13 (0.45)	Affymetrix 6.0	560884	pht006655	TRIG
European American	MESA	2526	2111	62.7 (10.2)	0.523	4.73 (0.52)	Affymetrix 6.0	714401	pht001116	trig1
West African	AADM	3583	2152	50.6 (13.2)	0.604	4.49 (0.43)	Affymetrix Axiom PanAFR, Illumina MEGA	up to 1,936,219	NA	NA

## Sheet: Table S5
Table S5: Meta-analysis results from structured association testing and joint ancestry and association testing in African Americans.
															homozygous African										heterozygous										homozygous European
RSID	Chr	Pos	REF	ALT	Allele1	Allele2	Effect	StdErr	P-value	Direction	HetISq	HetChiSq	HetDf	HetPVal	n.obs	freq	MAC	Score	Score.SE	Score.Stat	Score.pval	Est	Est.SE	PVE	n.obs	freq	MAC	Score	Score.SE	Score.Stat	Score.pval	Est	Est.SE	PVE	n.obs	freq	MAC	Score	Score.SE	Score.Stat	Score.pval	Est	Est.SE	PVE	Joint.Pval
rs7821631	8	19873864	T	C	t	c	-0.0101	0.0112	0.3652	--+	0	1.951	2	0.377	9694	0.962288	731	-83.2468	56.9957	-1.46058	0.144131	-0.0256262	0.0175452	0.000220291	4583	0.884244	1061	-18.5467	63.0821	-0.294009	0.768751	-0.00466074	0.0158524	1.89026e-05	618	0.83238	207	20.7612	27.9618	0.742484	0.457794	0.0265535	0.0357631	0.000906715	0.0175912
rs143449869	8	19873900	C	T	t	c	0.0558	0.0216	0.009701	++-	0	0.563	2	0.7546	9694	0.0209028	405	-104.648	43.0851	-2.42888	0.0151457	-0.0563739	0.0232099	0.000609194	4583	0.00659001	60	-17.2638	16.5059	-1.04591	0.295601	-0.0633659	0.0605843	0.000239216	618	0.00323463	4	2.10487	4.13758	0.50872	0.610949	0.122951	0.241687	0.000425651	0.000111716
rs185111464	8	19873939	A	G	a	g	-0.0561	0.0215	0.00912	--+	0	0.564	2	0.7543	9694	0.0210519	408	-105.957	43.2176	-2.4517	0.0142183	-0.0567292	0.0231387	0.000620698	4583	0.00658957	60	-17.2592	16.5049	-1.0457	0.2957	-0.0633567	0.0605879	0.000239118	618	0.00323463	4	2.10487	4.13758	0.50872	0.610949	0.122951	0.241687	0.000425651	0.000103546
rs11995589	8	19874278	C	T	t	c	0.0018	0.0236	0.9402	+--	0	0.412	2	0.8137	9694	0.0163178	316	-13.5458	37.7656	-0.35868	0.719835	-0.00949752	0.0264791	1.32849e-05	4583	0.00899073	82	10.3117	19.1842	0.537511	0.590915	0.0280184	0.0521263	6.3179e-05	618	0.00162217	2	0.0505876	2.95317	0.0171299	0.986333	0.00580053	0.338619	4.82623e-07	0.320174
rs4922112	8	19874610	C	T	t	c	0.0078	0.0087	0.3671	++-	0	1.654	2	0.4374	9694	0.910522	1735	-102.528	84.1756	-1.21803	0.223214	-0.0144701	0.0118799	0.0001532	4583	0.840817	1459	-28.6881	72.707	-0.394572	0.693159	-0.00542688	0.0137538	3.40448e-05	618	0.800006	247	27.3068	30.0049	0.910079	0.362781	0.030331	0.0333279	0.00136224	0.0178848
rs143229010	8	19874822	G	C	c	g	-0.0131	0.0208	0.5284	--+	21.2	2.539	2	0.2809	9694	0.0213391	414	22.6776	42.6889	0.53123	0.59526	0.0124442	0.0234253	2.91413e-05	4583	0.0120175	110	10.9438	22.1799	0.493411	0.621722	0.0222458	0.0450858	5.32373e-05	618	0.000820388	1	-3.26359	2.1018	-1.55276	0.120482	-0.738773	0.475782	0.00396554	0.957797
rs74549553	8	19874863	G	C	c	g	0.0546	0.0126	1.41e-05	+++	0	1.129	2	0.5686	9694	0.0275605	534	-165.585	48.57	-3.40921	0.00065151	-0.0701917	0.0205888	0.0012002	4583	0.0877327	804	-156.545	56.5624	-2.76766	0.00564606	-0.0489311	0.0176796	0.00167503	618	0.167888	208	-23.1797	27.6701	-0.837718	0.402189	-0.0302752	0.0361401	0.00115423	0.999999
rs147081130	8	19874914	C	G	c	g	-0.0663	0.0269	0.01359	---	0	0.916	2	0.6326	9694	0.0130849	254	-83.4598	34.5514	-2.41552	0.0157127	-0.0699109	0.0289423	0.000602514	4583	0.00451135	41	-5.44527	13.5597	-0.401577	0.687995	-0.0296155	0.0737479	3.52644e-05	618	0.00161812	2	-2.98746	2.97266	-1.00498	0.314908	-0.338073	0.336399	0.00166115	0.000158139
rs28625109	8	19875076	T	C	t	c	0.0102	0.006	0.08863	+++	0	0.988	2	0.6101	9694	0.260961	5060	214.472	131.915	1.62583	0.103985	0.0123248	0.00758063	0.000272959	4583	0.331741	3041	32.1431	96.1248	0.334389	0.738086	0.0034787	0.0104031	2.44513e-05	618	0.382604	473	37.8039	35.5273	1.06408	0.287292	0.0299511	0.0281474	0.00186229	0.00152292
rs113204876	8	19875504	T	C	t	c	-0.006	0.0126	0.6355	-++	0	0.404	2	0.8173	9694	0.0595642	1155	-48.4348	70.2542	-0.689421	0.490558	-0.00981323	0.014234	4.90811e-05	4583	0.0351789	322	8.83407	37.0684	0.238318	0.811634	0.00642915	0.0269772	1.24198e-05	618	0.00732686	9	1.84209	5.93994	0.31012	0.75647	0.0522092	0.168352	0.000158181	0.0705061
rs10098182	8	19875595	T	C	t	c	0.0091	0.006	0.1312	+++	0	0.582	2	0.7474	9694	0.253078	4907	168.872	130.772	1.29135	0.196583	0.00987479	0.00764689	0.000172199	4583	0.329083	3016	47.0738	95.8301	0.491222	0.62327	0.00512596	0.0104351	5.27659e-05	618	0.385059	476	34.5596	35.4164	0.975806	0.32916	0.0275524	0.0282355	0.00156611	0.00264454
rs185491951	8	19875778	T	C	t	c	-0.0553	0.0213	0.009377	--+	0	0.564	2	0.7543	9694	0.0212397	412	-109.605	43.5759	-2.51526	0.0118944	-0.0577213	0.0229484	0.000653298	4583	0.00694905	64	-14.6138	17.1269	-0.853269	0.39351	-0.0498205	0.0583878	0.00015921	618	0.00323463	4	2.10487	4.13758	0.50872	0.610949	0.122951	0.241687	0.000425651	0.000107576
rs1561747	8	19876057	A	C	a	c	-0.0082	0.0055	0.1396	--+	0	1.306	2	0.5205	9694	0.393783	7635	-217.649	145.574	-1.4951	0.134887	-0.0102704	0.00686935	0.000230828	4583	0.402106	3686	-78.6192	101.028	-0.778194	0.436455	-0.00770277	0.00989827	0.000132426	618	0.401283	496	29.1064	36.1772	0.804551	0.421079	0.0222392	0.0276417	0.00106464	0.997141
rs73667443	8	19876132	C	A	a	c	0.0392	0.0098	6.279e-05	+++	0	0.188	2	0.9104	9694	0.104161	2019	-311.854	91.3806	-3.4127	0.000643234	-0.037346	0.0109432	0.00120265	4583	0.0513006	470	-92.4047	44.7163	-2.06647	0.0387845	-0.0462128	0.0223632	0.000933803	618	0.0102362	13	-3.96702	7.39497	-0.536448	0.591649	-0.0725423	0.135227	0.000473317	1.85069e-06
rs79523565	8	19876825	A	G	a	g	-0.0047	0.0177	0.7894	-++	0	1.07	2	0.5856	9694	0.0285581	554	-30.8136	49.7906	-0.618863	0.536007	-0.0124293	0.0200841	3.95489e-05	4583	0.017581	161	12.3091	26.6327	0.462179	0.643953	0.0173538	0.0375479	4.6711e-05	618	0.00404531	5	3.37317	4.56991	0.738125	0.460438	0.161518	0.218823	0.000896101	0.14848
rs1548049	8	19877118	A	C	a	c	0.0019	0.0101	0.8474	+-+	0	0.162	2	0.9221	9694	0.939153	1180	7.89356	70.5601	0.11187	0.910926	0.00158546	0.0141723	1.29233e-06	4583	0.878906	1110	-0.781687	64.1412	-0.012187	0.990276	-0.000190002	0.0155906	3.24781e-08	618	0.830364	210	12.0073	27.7942	0.432007	0.665736	0.0155431	0.0359787	0.000306957	0.800524
rs7818070	8	19877405	G	A	a	g	0.0075	0.0068	0.2668	++-	0	1.174	2	0.5561	9694	0.16831	3263	-145.822	112.085	-1.301	0.193259	-0.0116073	0.00892183	0.000174782	4583	0.281287	2578	-42.6839	89.1533	-0.47877	0.632103	-0.00537019	0.0112166	5.01247e-05	618	0.384056	475	24.6707	35.4303	0.696316	0.486231	0.0196531	0.0282244	0.000797461	0.990626
rs4922113	8	19877440	G	A	a	g	0.0515	0.0125	3.813e-05	+++	0	1.24	2	0.5379	9694	0.0279014	541	-166.969	49.0553	-3.4037	0.000664808	-0.0693848	0.0203851	0.00119632	4583	0.0877972	805	-129.616	56.7779	-2.28285	0.0224389	-0.0402068	0.0176125	0.00113961	618	0.171112	211	-32.8925	27.744	-1.18557	0.235791	-0.0427326	0.0360439	0.00231181	0.999999
rs55830938	8	19877677	T	G	t	g	-0.0416	0.0157	0.008044	---	0	0.807	2	0.6681	9694	0.0376835	731	-129.423	56.8904	-2.27496	0.0229086	-0.0399884	0.0175777	0.00053443	4583	0.0198674	182	-36.4796	28.5506	-1.27772	0.20135	-0.0447526	0.0350255	0.000356999	618	0.00161812	2	-2.96986	2.9375	-1.01102	0.312007	-0.344177	0.340426	0.00168118	9.20192e-05
rs72575588	8	19877767	A	AAC	a	aac	-0.0117	0.0113	0.3006	--+	0	1.729	2	0.4213	9694	0.960612	764	-89.2959	56.6653	-1.57585	0.115061	-0.0278097	0.0176475	0.000256433	4583	0.88543	1050	-16.3342	62.401	-0.261762	0.793505	-0.00419483	0.0160254	1.49834e-05	618	0.83302	206	13.7972	27.679	0.498474	0.61815	0.0180091	0.0361285	0.000408678	0.0115649
rs73667444	8	19878084	T	C	t	c	-0.0472	0.0102	3.848e-06	---	0	0.361	2	0.8349	9694	0.0944002	1830	-354.488	87.4882	-4.05184	5.08159e-05	-0.046313	0.0114301	0.00169531	4583	0.0480656	441	-92.2871	43.3833	-2.12725	0.0333993	-0.0490339	0.0230504	0.000989545	618	0.00726942	9	-5.15939	5.92842	-0.870281	0.384147	-0.146798	0.168679	0.00124571	3.07131e-07
rs7012719	8	19878105	T	C	t	c	-0.0078	0.0056	0.1642	---	0	0.888	2	0.6414	9694	0.355356	6890	-81.6349	143.342	-0.56951	0.56901	-0.00397307	0.00697631	3.34925e-05	4583	0.461073	4226	-154.532	100.023	-1.54497	0.122354	-0.0154461	0.0099977	0.000521961	618	0.568044	534	-12.2848	36.7454	-0.334321	0.738137	-0.00909831	0.0272143	0.000183833	0.996151
rs10106796	8	19878113	T	C	t	c	0.0199	0.0057	0.0004538	+++	0	0.419	2	0.8111	9694	0.412437	7996	376.515	146.755	2.5656	0.0102998	0.0174822	0.00681406	0.000679709	4583	0.32036	2936	213.702	92.3345	2.31444	0.0206437	0.0250658	0.0108302	0.00117136	618	0.22905	283	27.6969	31.4382	0.880992	0.378322	0.028023	0.0318084	0.00127656	0.999992
rs7008767	8	19878193	A	G	a	g	0.0032	0.0099	0.7488	+-+	0	0.166	2	0.9205	9694	0.939253	1178	26.7583	71.976	0.371767	0.710066	0.00516516	0.0138935	1.42721e-05	4583	0.87517	1144	-4.24364	65.588	-0.0647014	0.948412	-0.000986482	0.0152467	9.15432e-07	618	0.828477	212	9.93705	28.0012	0.35488	0.72268	0.0126738	0.0357128	0.000207138	0.879727
rs138464270	8	19878306	T	C	t	c	-0.0213	0.0155	0.1687	--+	60.3	5.038	2	0.08053	9694	0.0396765	769	-58.4056	58.4735	-0.99884	0.317872	-0.0170819	0.0171018	0.000103024	4583	0.018293	168	-40.1821	26.9581	-1.49054	0.136083	-0.0552908	0.0370946	0.000485829	618	0.00486327	6	9.69338	5.03028	1.92701	0.0539788	0.383082	0.198796	0.00610749	0.00407435
rs55914530	8	19878351	C	G	c	g	-0.0373	0.0097	0.0001159	---	0	0.251	2	0.8821	9694	0.10749	2084	-298.54	92.3216	-3.23369	0.00122201	-0.0350264	0.0108317	0.0010798	4583	0.0540254	495	-95.7221	45.6824	-2.09538	0.0361371	-0.0458684	0.0218903	0.000960119	618	0.0105065	13	-3.85462	7.5251	-0.512235	0.608487	-0.0680702	0.132889	0.000431554	2.88572e-06
rs10088833	8	19878492	G	A	a	g	-0.0537	0.016	0.0007674	---	41.9	3.445	2	0.1787	9694	0.0351689	682	132.573	54.8697	2.41615	0.0156856	0.0440344	0.018225	0.000602828	4583	0.0219893	202	71.9071	30.0922	2.38956	0.0168685	0.0794081	0.0332312	0.00124864	618	0.00248139	3	6.39799	3.56812	1.7931	0.0729569	0.502534	0.28026	0.00528817	0.999988
rs189947406	8	19878577	C	T	t	c	0.0559	0.0237	0.0185	+++	0	0.931	2	0.6279	9694	0.0172226	334	-90.8644	39.3272	-2.31047	0.0208621	-0.0587499	0.0254277	0.000551247	4583	0.00530755	49	-5.33028	14.7495	-0.361388	0.71781	-0.0245017	0.067799	2.85592e-05	618	0.00161812	2	-2.98746	2.97266	-1.00498	0.314908	-0.338073	0.336399	0.00166115	0.000215891
rs75300921	8	19879166	G	C	c	g	0.0185	0.0139	0.1839	++-	0	0.334	2	0.8463	9694	0.0478104	927	-65.33	63.9627	-1.02138	0.307076	-0.0159683	0.0156341	0.000107725	4583	0.0253814	233	-31.5143	31.8791	-0.988556	0.32288	-0.0310095	0.0313685	0.000213699	618	0.00645307	8	1.58861	5.6615	0.280599	0.779018	0.0495626	0.176632	0.000129499	0.0046488
rs17091602	8	19879385	C	T	t	c	0.042	0.0106	7.225e-05	+++	0	0.611	2	0.7368	9694	0.0879663	1705	-275.313	84.5224	-3.25728	0.00112487	-0.0385375	0.0118312	0.00109561	4583	0.0444121	407	-94.1138	41.8196	-2.25047	0.0244192	-0.0538137	0.0239122	0.0011075	618	0.00889968	11	-5.89852	7.11483	-0.829047	0.407078	-0.116524	0.140552	0.00113046	2.06246e-06
rs2197088	8	19879646	A	G	a	g	0.0105	0.0054	0.05283	+++	0	0.775	2	0.6788	9694	0.484384	9391	303.432	148.896	2.03789	0.0415614	0.0136867	0.00671612	0.000428849	4583	0.462347	4238	35.4974	102.597	0.345988	0.729352	0.0033723	0.00974686	2.6177e-05	618	0.419746	519	18.1159	36.1236	0.501499	0.61602	0.0138829	0.0276827	0.000413653	0.999266
rs573527799	8	19879733	C	T	t	c	-0.053	0.0268	0.04802	--+	54.1	4.358	2	0.1131	9694	0.0132268	256	52.6048	34.0576	1.54458	0.122447	0.0453522	0.0293621	0.000246359	4583	0.00572671	52	24.8921	15.1084	1.64756	0.099442	0.10905	0.0661883	0.000593586	618	0.000813107	1	-3.71441	2.08703	-1.77976	0.0751149	-0.852774	0.479151	0.00520979	0.999335
rs1441767	8	19879768	A	C	a	c	0.0118	0.0054	0.02926	+++	0	0.685	2	0.7098	9694	0.477916	9266	329.453	149.006	2.21101	0.0270351	0.0148384	0.00671116	0.000504809	4583	0.459208	4209	53.9577	102.706	0.525358	0.599334	0.00511514	0.00973648	6.03546e-05	618	0.420553	520	18.9307	36.2117	0.522779	0.601128	0.0144367	0.0276154	0.000449504	0.99964
rs75070501	8	19880081	A	G	a	g	-0.0508	0.0125	4.92e-05	---	0	1.241	2	0.5376	9694	0.0279243	541	-165.496	49.1249	-3.36887	0.000754758	-0.0685777	0.0203563	0.00117197	4583	0.0874878	802	-131.469	56.7362	-2.31721	0.0204925	-0.0408418	0.0176254	0.00117416	618	0.170238	210	-27.5719	27.5542	-1.00064	0.317001	-0.0363153	0.0362921	0.00164684	0.999999
rs59189240	8	19880351	C	T	t	c	0.025	0.0085	0.003211	+++	0	0.143	2	0.9311	9694	0.139562	2706	-256.437	104.024	-2.46516	0.0136951	-0.0236979	0.00961312	0.000627533	4583	0.0791611	726	-89.2901	53.962	-1.65469	0.0979881	-0.030664	0.0185316	0.000598729	618	0.024996	31	-1.1986	11.2843	-0.106219	0.915409	-0.00941294	0.0886186	1.85565e-05	3.93518e-05
rs145377417	8	19880354	C	T	t	c	-0.0563	0.024	0.01914	-++	43.8	3.561	2	0.1686	9694	0.0152244	295	106.454	36.8525	2.88864	0.00386912	0.0783837	0.0271352	0.000861652	4583	0.00880951	81	-6.77747	19.0522	-0.355731	0.722042	-0.0186714	0.0524873	2.76722e-05	618	0.00161812	2	-2.24068	2.94665	-0.760416	0.447006	-0.258061	0.339368	0.000951041	0.999776
rs562358368	8	19880360	ACTTTTTCTCTCAGTTG	A	a	actttttctctcagttg	0.0024	0.0224	0.9162	+-+	0	0.581	2	0.7481	9694	0.0181395	352	-9.39206	39.8506	-0.235681	0.81368	-0.00591412	0.0250937	5.73583e-06	4583	0.00961248	88	6.99523	19.8616	0.352199	0.724689	0.0177327	0.0503485	2.71254e-05	618	0.00242718	3	-2.30597	3.59238	-0.641907	0.520933	-0.178686	0.278367	0.000677706	0.278561
rs149188323	8	19880509	G	A	a	g	-0.0161	0.0206	0.4349	-+-	0	1.366	2	0.5051	9694	0.0218858	424	47.4933	43.2093	1.09915	0.271705	0.0254377	0.0231432	0.000124754	4583	0.0115763	106	-12.365	21.5855	-0.572838	0.566755	-0.0265381	0.0463274	7.17566e-05	618	0.00324919	4	2.72411	4.10976	0.662839	0.507434	0.161284	0.243323	0.000722624	0.974206
rs143319215	8	19880533	G	A	a	g	0.0007	0.0289	0.9812	+-+	50.2	4.018	2	0.1341	9694	0.0101308	196	-12.7767	29.9133	-0.427123	0.66929	-0.0142787	0.0334299	1.88387e-05	4583	0.0073429	67	15.6152	17.3048	0.902364	0.366863	0.0521453	0.0577874	0.000178058	618	0.000809061	1	-3.65574	2.10309	-1.73827	0.0821633	-0.82653	0.47549	0.00496971	0.41871
rs6586875	8	19880591	G	T	t	g	0.0103	0.0055	0.0603	++-	0	1.919	2	0.3831	9694	0.440832	8547	-186.781	148.62	-1.25677	0.208838	-0.00845623	0.00672856	0.0001631	4583	0.423789	3884	-182.306	100.097	-1.82129	0.0685627	-0.0181952	0.00999027	0.000725366	618	0.395935	489	26.068	35.1086	0.742497	0.457786	0.0211486	0.0284831	0.000906746	0.000908824
rs6586876	8	19880749	G	A	a	g	0.018	0.006	0.002881	+++	0	0.61	2	0.7371	9694	0.732478	5187	-259.541	130.595	-1.98738	0.0468806	-0.0152179	0.00765727	0.000407855	4583	0.673338	2994	-221.178	94.9399	-2.32966	0.019824	-0.0245383	0.010533	0.00118682	618	0.624818	464	-12.0995	35.7321	-0.338618	0.734897	-0.00947658	0.027986	0.000188589	3.31689e-05
rs76133822	8	19880766	A	C	a	c	-0.0056	0.0176	0.7512	-++	0	1.021	2	0.6001	9694	0.0285943	554	-32.1295	49.8609	-0.644383	0.519327	-0.0129236	0.0200558	4.28778e-05	4583	0.0177055	162	10.7597	26.7431	0.402336	0.687437	0.0150445	0.0373928	3.53978e-05	618	0.00404531	5	3.37317	4.56991	0.738125	0.460438	0.161518	0.218823	0.000896101	0.122481
rs7834115	8	19881301	T	G	t	g	-0.0001	0.0107	0.9895	+--	0	0.591	2	0.7442	9694	0.968236	616	31.3829	50.1685	0.625549	0.531611	0.012469	0.0199328	4.0408e-05	4583	0.818679	1662	-21.6845	71.4773	-0.303376	0.761603	-0.00424437	0.0139905	2.01262e-05	618	0.683666	391	-10.9336	33.3052	-0.328286	0.742696	-0.00985688	0.0300253	0.000177256	0.460833
rs7845961	8	19881334	G	C	c	g	0.0158	0.006	0.008773	+++	0	0.728	2	0.6951	9694	0.727676	5280	-208.858	131.42	-1.58924	0.112007	-0.0120928	0.0076092	0.000260809	4583	0.671074	3015	-209.447	95.2228	-2.19955	0.0278392	-0.0230989	0.0105017	0.00105795	618	0.623234	466	-17.2756	35.8471	-0.481925	0.629859	-0.0134439	0.0278962	0.000381993	9.65217e-05
rs7830586	8	19881367	A	G	a	g	0.0015	0.006	0.7982	+-+	8.2	2.179	2	0.3363	9694	0.255348	4951	120.402	130.423	0.923171	0.355918	0.0070783	0.00766738	8.80054e-05	4583	0.33005	3025	-98.3776	95.2787	-1.03252	0.301827	-0.0108369	0.0104955	0.000233131	618	0.389035	481	20.2608	35.4581	0.571403	0.567727	0.0161149	0.0282023	0.000537008	0.157337
rs77502815	8	19881450	G	A	a	g	-0.0046	0.014	0.7405	--+	0	0.037	2	0.9815	9694	0.0439558	852	23.1346	61.7535	0.374629	0.707937	0.00606651	0.0161934	1.44926e-05	4583	0.0307808	282	1.22749	34.9659	0.0351052	0.971996	0.00100398	0.0285993	2.6949e-07	618	0.0153058	19	-0.669154	8.98889	-0.0744423	0.940658	-0.00828158	0.111248	9.11456e-06	0.882013
rs145657869	8	19881477	C	T	t	c	-0.0994	0.0228	1.291e-05	---	0	1.249	2	0.5354	9694	0.0166997	324	128.04	38.4061	3.33383	0.00085658	0.0868048	0.0260375	0.00114771	4583	0.0107496	99	60.6094	20.9776	2.88924	0.00386169	0.13773	0.0476699	0.00182544	618	0.00165615	2	2.652	2.94613	0.900166	0.368032	0.305542	0.339429	0.00133273	0.999999
rs115832669	8	19881578	T	G	t	g	-0.0056	0.0176	0.751	-++	0	1.021	2	0.6001	9694	0.0285934	554	-32.1382	49.8595	-0.644575	0.519202	-0.0129278	0.0200564	4.29035e-05	4583	0.0177052	162	10.7557	26.7426	0.402193	0.687542	0.0150394	0.0373935	3.53727e-05	618	0.00404531	5	3.37317	4.56991	0.738125	0.460438	0.161518	0.218823	0.000896101	0.122481
rs74919978	8	19881646	T	C	t	c	0.0042	0.0098	0.668	+++	0	0.559	2	0.7561	9694	0.0973803	1888	5.8174	89.0541	0.0653243	0.947916	0.000733535	0.0112291	4.40651e-07	4583	0.0619393	568	32.1235	48.3181	0.664832	0.506158	0.0137595	0.0206962	9.66547e-05	618	0.0226472	28	5.74155	10.5399	0.544743	0.585931	0.0516837	0.0948773	0.000488067	0.916993
rs138195797	8	19881689	T	C	t	c	-0.0396	0.0223	0.07523	---	0	0.69	2	0.7083	9694	0.0187842	364	-60.6027	40.1539	-1.50926	0.131232	-0.0375869	0.0249042	0.00023522	4583	0.00956459	88	-16.7598	19.8607	-0.843869	0.398743	-0.0424893	0.0503507	0.000155721	618	0.00144579	2	-2.47587	2.66208	-0.930052	0.352344	-0.349371	0.375646	0.00142269	0.00121376
rs115207000	8	19881710	T	C	t	c	0.0106	0.0132	0.4211	+++	0	0.171	2	0.9181	9694	0.0498336	966	42.9682	65.596	0.655043	0.51244	0.00998603	0.0152448	4.43083e-05	4583	0.0345087	316	13.3942	37.0202	0.361807	0.717496	0.00977325	0.0270123	2.86255e-05	618	0.0161618	20	4.68791	9.22729	0.508048	0.611419	0.0550593	0.108374	0.000424528	0.975921
rs17410407	8	19881732	G	T	t	g	0.0429	0.01	1.844e-05	+++	0	0.583	2	0.7471	9694	0.0632396	1226	-260.624	72.9949	-3.57044	0.000356386	-0.0489135	0.0136996	0.0013164	4583	0.104201	955	-128.871	62.2485	-2.07026	0.0384279	-0.033258	0.0160647	0.000937236	618	0.17476	216	-38.5565	28.0227	-1.3759	0.168853	-0.0490995	0.0356853	0.00311365	0.999999
rs73607774	8	19881861	G	C	c	g	-0.0004	0.0071	0.9509	+-+	0	0.395	2	0.821	9694	0.221873	4302	-0.233325	124.473	-0.0018745	0.998504	-1.50595e-05	0.00803388	3.62842e-10	4583	0.123517	1132	15.0529	63.4058	0.237406	0.812342	0.00374423	0.0157714	1.23249e-05	618	0.0290502	36	-6.19154	10.5873	-0.584809	0.558676	-0.0552369	0.0944529	0.000562503	0.647589
rs10098422	8	19881980	A	G	a	g	-0.0041	0.0179	0.8201	-+-	0	1.49	2	0.4748	9694	0.0284746	552	-34.0392	49.6674	-0.685343	0.493128	-0.0137986	0.0201339	4.85021e-05	4583	0.015507	142	23.0711	25.1376	0.917791	0.358728	0.0365107	0.0397811	0.000184199	618	0.00242718	3	-1.71773	3.58502	-0.47914	0.631839	-0.133651	0.278939	0.000377591	0.170285
rs77624034	8	19882084	G	A	a	g	0.0429	0.0105	4.223e-05	+++	0	0.777	2	0.6782	9694	0.0897677	1740	-283.925	85.5332	-3.31948	0.00090186	-0.0388092	0.0116914	0.00113785	4583	0.0449935	412	-101.443	41.9986	-2.41539	0.0157183	-0.0575113	0.0238103	0.00127578	618	0.00888754	11	-5.91242	7.10683	-0.831935	0.405446	-0.117061	0.14071	0.00113835	1.44719e-06
rs115951772	8	19882204	A	T	a	t	-0.0462	0.0147	0.001663	---	0	0.033	2	0.9835	9694	0.0436667	847	-169.526	61.1653	-2.7716	0.00557813	-0.0453133	0.0163491	0.000793244	4583	0.0214319	196	-43.1325	29.5758	-1.45837	0.144738	-0.0493095	0.0338114	0.000465087	618	0.00322411	4	-1.38017	4.09667	-0.3369	0.736192	-0.0822375	0.244101	0.00018668	2.1914e-05
rs113475458	8	19882325	G	C	c	g	-0.0218	0.009	0.01555	---	0	1.843	2	0.3979	9694	0.11932	2313	143.605	97.0244	1.48009	0.138848	0.0152549	0.0103067	0.000226216	4583	0.0753741	691	116.126	52.4812	2.21271	0.0269178	0.0421619	0.0190544	0.00107065	618	0.0242921	30	8.40802	10.7723	0.780523	0.435083	0.0724566	0.0928308	0.001002	0.999821
rs7835544	8	19882463	A	G	a	g	-0.0099	0.0079	0.2098	---	0	0.483	2	0.7854	9694	0.896875	1999	-36.1269	90.062	-0.401134	0.688322	-0.00445397	0.0111035	1.66159e-05	4583	0.760105	2199	-107.023	82.609	-1.29553	0.195136	-0.0156827	0.0121052	0.000367026	618	0.642727	442	-16.2542	34.9347	-0.465274	0.641735	-0.0133184	0.0286248	0.000356052	0.00589795
rs73667445	8	19882626	T	C	t	c	-0.0429	0.0098	1.273e-05	---	0	1.175	2	0.5556	9694	0.103318	2003	-329.107	91.1059	-3.61236	0.000303423	-0.0396501	0.0109762	0.0013475	4583	0.0516491	473	-105.937	44.7952	-2.36493	0.0180336	-0.0527942	0.0223238	0.00122302	618	0.0096966	12	-9.22116	7.32787	-1.25837	0.208259	-0.171724	0.136465	0.00260443	6.27297e-07
rs76628105	8	19882637	G	C	c	g	-0.0219	0.009	0.01516	---	0	1.647	2	0.4389	9694	0.119781	2322	148.565	97.2219	1.5281	0.126488	0.0157176	0.0102857	0.000241128	4583	0.0755154	692	112.664	52.5263	2.14492	0.0319596	0.0408351	0.0190381	0.00100605	618	0.0242921	30	8.40802	10.7723	0.780523	0.435083	0.0724566	0.0928308	0.001002	0.999827
rs11991793	8	19882638	G	T	t	g	-0.029	0.0101	0.004064	---	0	0.836	2	0.6585	9694	0.0912877	1770	179.117	86.5597	2.06929	0.0385186	0.023906	0.0115527	0.00044217	4583	0.0579187	531	100.265	46.9532	2.13543	0.0327258	0.04548	0.0212978	0.000997172	618	0.0202451	25	5.03394	10.0943	0.498689	0.617999	0.0494028	0.0990654	0.000409031	0.999952
rs7817070	8	19882745	G	A	a	g	0.0294	0.0248	0.2359	+++	56.7	4.62	2	0.09925	9694	0.0153655	298	-30.0614	35.8496	-0.838541	0.401727	-0.0233905	0.0278943	7.26095e-05	4583	0.00797731	73	-5.17743	17.4781	-0.296224	0.767059	-0.0169483	0.0572145	1.91884e-05	618	0.00404369	5	-12.4758	5.45303	-2.28786	0.0221455	-0.419558	0.183384	0.00860907	0.00726242
rs114852806	8	19882988	G	T	t	g	-0.0171	0.0175	0.3291	--+	0	0.901	2	0.6372	9694	0.0299089	580	41.171	50.4024	0.816846	0.414016	0.0162065	0.0198403	6.8901e-05	4583	0.0174249	160	18.0308	26.4809	0.680899	0.495936	0.0257129	0.0377631	0.000101383	618	0.0032411	4	-3.49578	4.11154	-0.850236	0.395194	-0.206792	0.243218	0.00118898	0.986124
rs717834	8	19883357	T	C	t	c	0.0084	0.0059	0.1553	+-+	13.1	2.301	2	0.3165	9694	0.284104	5508	241.708	134.766	1.79354	0.0728866	0.0133086	0.00742029	0.000332175	4583	0.345339	3165	-35.716	96.7279	-0.369241	0.711948	-0.00381732	0.0103383	2.9814e-05	618	0.394206	487	35.1595	35.7543	0.983364	0.325428	0.0275033	0.0279686	0.00159047	0.00350458
rs189106111	8	19883580	C	T	t	c	-0.0181	0.0214	0.398	-+-	83.6	12.206	2	0.002236	9694	0.0195891	380	52.9747	41.3831	1.28011	0.200508	0.0309331	0.0241645	0.000169214	4583	0.0112821	103	-24.7997	21.4008	-1.15882	0.246529	-0.0541486	0.0467273	0.000293652	618	0.00242718	3	11.3189	3.59034	3.15258	0.00161832	0.878073	0.278525	0.0163467	0.978991
rs150959229	8	19883638	G	C	c	g	-0.0119	0.0235	0.6142	--+	42.8	3.497	2	0.174	9694	0.0158925	308	8.61747	37.4171	0.230308	0.817852	0.00615515	0.0267257	5.47726e-06	4583	0.00962852	88	16.4502	20.0006	0.822487	0.4108	0.0411231	0.0499985	0.00014793	618	0.000809061	1	-3.65574	2.10309	-1.73827	0.0821633	-0.82653	0.47549	0.00496971	0.936353
rs77829308	8	19883675	C	T	t	c	0.0497	0.0124	6.054e-05	+++	0	1.172	2	0.5565	9694	0.0282316	547	-163.478	49.3938	-3.30968	0.000934015	-0.0670061	0.0202455	0.00113114	4583	0.0902925	828	-128.531	57.4708	-2.23645	0.0253224	-0.0389145	0.0174001	0.00109375	618	0.173379	214	-31.7071	27.7838	-1.14121	0.253783	-0.0410747	0.0359923	0.00214204	0.999998
rs180833690	8	19883913	G	T	t	g	-0.0038	0.0235	0.872	+--	0	0.27	2	0.8736	9694	0.0163993	318	-3.40101	37.9596	-0.0895954	0.928609	-0.00236028	0.0263438	8.28927e-07	4583	0.00884279	81	10.2328	19.0636	0.536769	0.591427	0.0281567	0.0524559	6.30047e-05	618	0.00161812	2	0.0288891	2.9532	0.00978232	0.992195	0.00331245	0.338616	1.57391e-07	0.778371
rs140764172	8	19883926	G	A	a	g	-0.0087	0.0228	0.7008	--+	0	1.144	2	0.5645	9694	0.016752	325	1.53448	38.472	0.0398857	0.968184	0.00103675	0.025993	1.64278e-07	4583	0.0105538	97	17.5996	20.9615	0.839614	0.401125	0.0400551	0.0477066	0.000154155	618	0.00161812	2	-2.26289	2.95935	-0.76466	0.444474	-0.258388	0.337913	0.000961686	0.902242
rs79141490	8	19883933	C	T	t	c	0.0428	0.0104	3.713e-05	+++	0	0.451	2	0.7981	9694	0.0914224	1772	-298.523	86.0892	-3.4676	0.000525134	-0.0402791	0.0116159	0.00124166	4583	0.0466056	427	-92.8959	42.6341	-2.17891	0.0293382	-0.0511073	0.0234554	0.00103819	618	0.00888754	11	-5.91242	7.10683	-0.831935	0.405446	-0.117061	0.14071	0.00113835	1.32914e-06
rs145806649	8	19884132	T	G	t	g	0.0107	0.0254	0.6739	+--	0	1.067	2	0.5866	9694	0.0136095	264	29.1495	34.4243	0.846769	0.397124	0.024598	0.0290492	7.40415e-05	4583	0.00863266	79	-11.0295	18.8636	-0.584694	0.558753	-0.0309958	0.053012	7.47578e-05	618	0.00243123	3	-1.53594	3.57297	-0.429878	0.667284	-0.120314	0.279879	0.000303939	0.914868
rs1837844	8	19884244	T	C	t	c	-0.013	0.0082	0.1152	---	0	1.242	2	0.5374	9694	0.900471	1930	-39.3109	88.4661	-0.444361	0.656781	-0.00502296	0.0113038	2.039e-05	4583	0.811203	1731	-142.332	76.7913	-1.85349	0.0638121	-0.0241367	0.0130223	0.000751241	618	0.748654	311	-9.58283	31.8451	-0.300921	0.763475	-0.00944952	0.0314021	0.000148936	0.00214937
rs115709291	8	19884501	G	A	a	g	0.047	0.0147	0.001414	+++	0	0.028	2	0.9862	9694	0.0435471	844	-172.318	61.0376	-2.82314	0.00475562	-0.0462524	0.0163833	0.000823018	4583	0.0214217	196	-43.189	29.577	-1.46022	0.14423	-0.04937	0.03381	0.000466267	618	0.00322411	4	-1.38017	4.09667	-0.3369	0.736192	-0.0822375	0.244101	0.00018668	1.87173e-05
rs73607783	8	19884693	T	A	a	t	0.0252	0.0056	6.643e-06	+++	0	0.861	2	0.6502	9694	0.493481	9568	-578.249	149.337	-3.8721	0.000107903	-0.0259285	0.00669624	0.00154824	4583	0.352021	3227	-175.848	92.606	-1.89888	0.0575797	-0.020505	0.0107984	0.000788489	618	0.242069	299	-49.8701	31.1961	-1.5986	0.10991	-0.0512434	0.0320552	0.00420315	4.41996e-07
rs112186972	8	19884742	A	C	a	c	0.0211	0.0116	0.06851	+++	0	0.337	2	0.845	9694	0.0707033	1371	105.895	76.5721	1.38294	0.166682	0.0180607	0.0130596	0.000197494	4583	0.041216	378	49.0848	39.7209	1.23574	0.216554	0.0311107	0.0251757	0.00033393	618	0.00564401	7	2.45106	5.27732	0.464451	0.642325	0.0880089	0.18949	0.000354794	0.998933
rs73607786	8	19885188	G	A	a	g	-0.0027	0.0065	0.6818	--+	0	0.099	2	0.9515	9694	0.290872	5639	38.5488	136.065	0.283311	0.776938	0.00208217	0.00734941	8.28845e-06	4583	0.167527	1536	27.145	70.3654	0.385772	0.699665	0.00548242	0.0142115	3.25433e-05	618	0.0468277	58	-2.651	13.542	-0.195762	0.844797	-0.0144559	0.0738443	6.30306e-05	0.913117
rs73597625	8	19885262	C	A	a	c	0.0002	0.0071	0.9762	+-+	0	0.377	2	0.8284	9694	0.222459	4313	-8.97629	124.639	-0.0720182	0.942587	-0.000577813	0.00802316	5.35587e-07	4583	0.12334	1131	10.9854	63.3651	0.173367	0.862363	0.002736	0.0157816	6.5725e-06	618	0.0290494	36	-6.19304	10.5875	-0.584939	0.558589	-0.0552481	0.094451	0.000562752	0.409183
rs79341217	8	19885706	C	T	t	c	0.054	0.0124	1.329e-05	+++	0	0.988	2	0.6102	9694	0.0279645	542	-169.552	49.2034	-3.44594	0.000569072	-0.0700347	0.0203238	0.0012262	4583	0.0899424	824	-146.392	57.3216	-2.55388	0.0106531	-0.0445534	0.0174454	0.00142626	618	0.171747	212	-35.0886	28.0986	-1.24877	0.21175	-0.0444423	0.0355889	0.00256483	0.999999
rs74974359	8	19885743	T	C	t	c	-0.0453	0.0162	0.005129	---	0	1.235	2	0.5394	9694	0.00451914	88	-37.513	19.4558	-1.92812	0.0538404	-0.0991027	0.0513986	0.000383895	4583	0.0756418	693	-108.836	51.7564	-2.10284	0.0354796	-0.0406296	0.0193213	0.000966968	618	0.166789	206	-26.5332	27.5359	-0.963582	0.335255	-0.0349936	0.0363162	0.00152712	0.99994
rs190381668	8	19885855	A	G	a	g	-0.0555	0.0231	0.01642	---	0	0.837	2	0.6579	9694	0.0181426	352	-93.0895	40.2941	-2.31025	0.0208742	-0.0573347	0.0248175	0.000551142	4583	0.0057626	53	-7.6364	15.3597	-0.497172	0.619068	-0.0323687	0.0651056	5.40521e-05	618	0.00161812	2	-2.98746	2.97266	-1.00498	0.314908	-0.338073	0.336399	0.00166115	0.000189741
rs17091624	8	19886289	T	C	t	c	-0.0004	0.0071	0.956	-+-	0	0.416	2	0.8122	9694	0.223488	4333	-16.9149	125.065	-0.135249	0.892415	-0.00108144	0.00799587	1.88892e-06	4583	0.124063	1137	15.3556	63.5939	0.241463	0.809197	0.00379694	0.0157248	1.27497e-05	618	0.0290502	36	-6.19507	10.5881	-0.585095	0.558484	-0.0552595	0.0944453	0.000563054	0.352411
rs189528102	8	19886331	G	A	a	g	0.0562	0.0229	0.01418	+++	0	0.888	2	0.6413	9694	0.0183578	356	-96.3732	40.5084	-2.37909	0.0173554	-0.0587308	0.0246862	0.000584477	4583	0.00608815	56	-7.76561	16.0631	-0.483445	0.62878	-0.0300967	0.0622547	5.11085e-05	618	0.00161812	2	-2.98746	2.97266	-1.00498	0.314908	-0.338073	0.336399	0.00166115	0.000163101
rs17091626	8	19886638	A	G	a	g	-0.0466	0.0147	0.001453	---	0	0.031	2	0.9844	9694	0.0438179	850	-172.405	61.3473	-2.8103	0.00494948	-0.0458097	0.0163006	0.000815552	4583	0.0214882	197	-43.5213	29.6325	-1.4687	0.141914	-0.0495638	0.0337467	0.000471699	618	0.00322411	4	-1.38017	4.09667	-0.3369	0.736192	-0.0822375	0.244101	0.00018668	2.02524e-05
rs10503666	8	19887085	G	C	c	g	0.0533	0.0126	2.343e-05	+++	0	1.072	2	0.585	9694	0.02759	535	-167.002	48.9259	-3.41337	0.000641657	-0.069766	0.0204391	0.00120313	4583	0.0858268	787	-139.862	56.1443	-2.49111	0.0127345	-0.0443698	0.0178113	0.00135701	618	0.167088	207	-28.8731	27.4862	-1.05046	0.293508	-0.0382176	0.0363819	0.0018149	0.999999
rs73667447	8	19887108	A	G	a	g	0.0393	0.0193	0.04189	+-+	72.7	7.314	2	0.02582	9694	0.0241469	468	140.022	46.5277	3.00944	0.00261731	0.0646806	0.0214926	0.000935225	4583	0.0124547	114	-34.8236	22.4959	-1.548	0.121623	-0.0688124	0.0444526	0.000524009	618	0.000830906	1	0.0400261	2.09507	0.0191049	0.984757	0.00911901	0.477312	6.00327e-07	0.999441
rs11446553	8	19887420	A	AG	a	ag	-0.0023	0.0057	0.6894	+-+	14.2	2.332	2	0.3117	9694	0.641249	6955	14.169	142.819	0.0992095	0.920972	0.000694651	0.00700186	1.01637e-06	4583	0.606092	3611	-120.399	97.9621	-1.22904	0.219058	-0.0125461	0.010208	0.000330316	618	0.568827	533	35.5377	36.0639	0.985408	0.324423	0.027324	0.0277286	0.00159709	0.0905433
rs73597632	8	19887707	A	C	a	c	0.0049	0.0083	0.5512	++-	0	1.05	2	0.5916	9694	0.152003	2947	40.5517	107.548	0.377057	0.706131	0.00350595	0.00929818	1.46811e-05	4583	0.085918	788	39.6696	55.0802	0.720214	0.471393	0.0130757	0.0181553	0.000113428	618	0.0226359	28	-7.99838	9.27254	-0.862589	0.388364	-0.0930262	0.107845	0.00122378	0.951932
rs73597633	8	19887837	T	G	t	g	0.0047	0.0083	0.5726	++-	0	0.927	2	0.6291	9694	0.151594	2939	44.8812	107.488	0.417547	0.676278	0.0038846	0.00930339	1.80034e-05	4583	0.0855911	785	31.4493	55.0009	0.571796	0.56746	0.0103961	0.0181815	7.14958e-05	618	0.0226359	28	-7.99838	9.27254	-0.862589	0.388364	-0.0930262	0.107845	0.00122378	0.947928
rs148647794	8	19887878	C	T	t	c	-0.0256	0.0234	0.2743	--+	0	0.318	2	0.8529	9694	0.0162856	316	32.8499	37.9346	0.865959	0.386512	0.0228277	0.0263611	7.74355e-05	4583	0.00934061	86	14.7695	19.5393	0.755886	0.449718	0.0386854	0.051179	0.000124943	618	0.000812298	1	-0.917967	2.09496	-0.438179	0.661256	-0.209159	0.477336	0.000315791	0.990363
rs151312898	8	19888043	A	G	a	g	0.0299	0.027	0.2676	+-+	0	1.554	2	0.4597	9694	0.0115985	225	39.0212	32.1012	1.21557	0.22415	0.0378666	0.0311514	0.000152582	4583	0.00803328	74	-0.306185	18.4148	-0.0166271	0.986734	-0.000902923	0.0543042	6.04551e-08	618	0.000820388	1	2.38054	2.08325	1.14271	0.253161	0.54852	0.480019	0.00214766	0.990755
rs73597635	8	19888274	T	G	t	g	-0.0001	0.0071	0.9867	-+-	0	0.354	2	0.8377	9694	0.223068	4325	-1.56155	124.995	-0.012493	0.990032	-9.99481e-05	0.00800035	1.61167e-08	4583	0.123664	1134	5.46795	63.5899	0.0859876	0.931476	0.00135222	0.0157258	1.61685e-06	618	0.0290955	36	-6.2504	10.6103	-0.589087	0.555803	-0.0555202	0.0942479	0.000570762	0.44604
rs11204080	8	19888285	G	A	a	g	0.0108	0.0059	0.06534	++-	39.9	3.326	2	0.1896	9694	0.295572	5731	-131.691	136.306	-0.966144	0.333972	-0.00708808	0.00733646	9.63894e-05	4583	0.387735	3554	-214.668	95.8124	-2.2405	0.0250584	-0.0233842	0.0104371	0.00109771	618	0.484321	599	32.0206	36.5081	0.877083	0.380442	0.0240244	0.0273912	0.00126525	0.998969
rs28522810	8	19888423	C	T	t	c	0.0111	0.0059	0.05816	++-	36.6	3.156	2	0.2064	9694	0.297633	5771	-146.097	136.523	-1.07012	0.284564	-0.00783839	0.00732476	0.000118253	4583	0.38885	3564	-210.119	95.8811	-2.19145	0.0284192	-0.0228559	0.0104296	0.00105018	618	0.485062	600	32.6514	36.5715	0.89281	0.371959	0.0244127	0.0273437	0.00131104	0.999114
rs73597645	8	19888435	G	A	a	g	-0.006	0.0078	0.4457	--+	0	0.988	2	0.6102	9694	0.173414	3362	63.9496	113.282	0.564519	0.572401	0.00498333	0.00882756	3.29081e-05	4583	0.097528	894	41.4235	58.1718	0.712089	0.47641	0.0122411	0.0171905	0.000110883	618	0.0226367	28	-7.99689	9.27235	-0.862445	0.388443	-0.0930126	0.107848	0.00122337	0.973166
rs73597649	8	19888598	C	T	t	c	-0.0058	0.0078	0.457	--+	0	1.005	2	0.6051	9694	0.173431	3362	60.6911	113.269	0.535812	0.592088	0.00473042	0.00882851	2.96463e-05	4583	0.0976434	895	42.2686	58.193	0.726352	0.467623	0.0124818	0.0171842	0.00011537	618	0.0226392	28	-7.9943	9.27233	-0.862167	0.388596	-0.0929827	0.107848	0.00122259	0.970857
rs553839329	8	19888965	C	T	t	c	0.0531	0.0233	0.02269	+++	0	0.866	2	0.6484	9694	0.0178714	346	-87.168	39.9992	-2.17924	0.0293138	-0.0544821	0.0250005	0.000490406	4583	0.00575813	53	-7.66295	15.3482	-0.499272	0.617587	-0.0325296	0.0651541	5.45097e-05	618	0.00159466	2	-3.01579	2.9294	-1.02949	0.30325	-0.351433	0.341367	0.00174317	0.000272925
rs10101204	8	19888988	T	A	a	t	0.0107	0.0059	0.06833	++-	47.4	3.801	2	0.1495	9694	0.296102	5741	-129.804	136.026	-0.954261	0.339952	-0.00701528	0.00735153	9.40328e-05	4583	0.395621	3626	-218.731	96.2786	-2.27185	0.0230955	-0.0235966	0.0103865	0.00112865	618	0.502026	615	37.5218	36.5854	1.0256	0.305082	0.0280329	0.0273333	0.00173001	0.998916
rs117016576	8	19889151	A	C	a	c	0.0423	0.0301	0.1598	+++	0	1.544	2	0.4621	9694	0.00188276	37	7.63496	12.0692	0.632598	0.526996	0.0524142	0.0828555	4.13239e-05	4583	0.0201174	184	18.6215	28.3342	0.657208	0.511047	0.0231948	0.035293	9.44506e-05	618	0.0321278	40	20.4496	12.4744	1.63933	0.101144	0.131416	0.0801645	0.00442007	0.00370624
rs35550741	8	19889296	G	C	c	g	0.0108	0.0058	0.06337	++-	48.4	3.879	2	0.1438	9694	0.298351	5784	-142.037	136.697	-1.03907	0.298774	-0.00760121	0.00731543	0.000111489	4583	0.400639	3672	-216.427	96.4526	-2.24387	0.024841	-0.0232639	0.0103678	0.00110101	618	0.50654	610	40.4534	36.7605	1.10046	0.271132	0.0299359	0.0272031	0.00199179	0.999062
rs74368802	8	19889345	G	T	t	g	-0.0046	0.0077	0.549	--+	0	0.597	2	0.7418	9694	0.180592	3501	47.904	115.164	0.415964	0.677436	0.00361193	0.00868327	1.78672e-05	4583	0.101335	929	35.9104	59.0428	0.608211	0.543048	0.0103012	0.0169369	8.08923e-05	618	0.0250623	31	-6.05362	9.41245	-0.64315	0.520127	-0.0683297	0.106242	0.000680332	0.953039
rs17482310	8	19889365	G	T	t	g	0.0524	0.0124	2.532e-05	+++	0	1.244	2	0.537	9694	0.0280525	544	-171.091	49.3638	-3.46592	0.000528414	-0.0702118	0.0202577	0.00124046	4583	0.0882661	809	-134.198	57.02	-2.35353	0.018596	-0.0412755	0.0175377	0.00121126	618	0.171521	212	-33.3075	27.8273	-1.19694	0.231331	-0.043013	0.035936	0.00235634	0.999999
rs73667448	8	19889964	A	C	a	c	-0.0413	0.0141	0.003523	---	0	1	2	0.6066	9694	0.0462948	898	-149.43	63.1099	-2.36777	0.0178958	-0.0375181	0.0158454	0.000578926	4583	0.0249833	229	-53.873	31.7128	-1.69878	0.0893614	-0.0535674	0.031533	0.00063106	618	0.00161812	2	-2.96986	2.9375	-1.01102	0.312007	-0.344177	0.340426	0.00168118	4.07606e-05
rs34955499	8	19889987	G	A	a	g	-0.0112	0.0065	0.08473	-+-	69.4	6.533	2	0.03814	9694	0.191958	3722	311.861	118.313	2.63588	0.00839184	0.0222788	0.00845212	0.00071746	4583	0.350355	3211	-92.4258	90.829	-1.01758	0.308877	-0.0112033	0.0110097	0.000226431	618	0.500873	617	45.4074	36.8115	1.23351	0.217384	0.033509	0.0271655	0.00250256	0.00142115
rs557982877	8	19890051	ATTTTATTTTAGT	A	a	attttattttagt	-0.004	0.0224	0.8565	--+	36	3.125	2	0.2096	9694	0.0174492	338	4.11274	39.0749	0.105253	0.916175	0.00269362	0.0255919	1.14396e-06	4583	0.0111588	102	7.616	21.5208	0.353891	0.723421	0.0164441	0.0464667	2.73865e-05	618	0.000809061	1	-3.65574	2.10309	-1.73827	0.0821633	-0.82653	0.47549	0.00496971	0.792853
rs17091629	8	19890363	C	T	t	c	0.051	0.0103	7.551e-07	+++	0	1.153	2	0.5618	9694	0.0924331	1792	-373.175	86.8163	-4.29844	1.72004e-05	-0.0495119	0.0115186	0.00190795	4583	0.0467139	428	-98.176	42.8626	-2.29048	0.0219932	-0.0534379	0.0233304	0.00114724	618	0.00809061	10	-8.57211	6.22003	-1.37815	0.168158	-0.221566	0.160771	0.00312383	1.21969e-07
rs7015130	8	19890531	T	G	t	g	-0.0009	0.0068	0.8897	-+-	0	1.044	2	0.5934	9694	0.24921	4832	-29.4348	130.127	-0.226201	0.821045	-0.00173831	0.00768481	5.28363e-06	4583	0.137534	1261	19.3705	65.8979	0.293947	0.768798	0.00446065	0.015175	1.88946e-05	618	0.0299037	37	-10.2163	10.62	-0.961993	0.336053	-0.0905833	0.0941621	0.00152209	0.250082
rs11204081	8	19890611	A	G	a	g	-0.0039	0.0055	0.4797	--+	22.6	2.583	2	0.2749	9694	0.422776	8197	-42.5991	148.376	-0.287102	0.774034	-0.00193497	0.00673964	8.51175e-06	4583	0.486935	4463	-128.287	99.5864	-1.2882	0.197677	-0.0129355	0.0100415	0.00036288	618	0.541498	567	42.0005	36.2795	1.15769	0.246989	0.0319104	0.0275638	0.00220436	0.967418
rs143717926	8	19890683	G	A	a	g	0.0541	0.0233	0.02045	+++	0	0.81	2	0.6669	9694	0.0178223	346	-88.5797	39.9195	-2.21896	0.0264896	-0.0555858	0.0250504	0.000508444	4583	0.00576053	53	-7.84237	15.3718	-0.510179	0.609926	-0.0331893	0.0650542	5.69174e-05	618	0.00162379	2	-2.97117	2.97264	-0.999504	0.31755	-0.336235	0.336401	0.00164311	0.000240536
rs139461969	8	19890853	C	T	t	c	-0.0241	0.0216	0.2646	-+-	82.2	11.262	2	0.003585	9694	0.0192757	374	57.158	41.0968	1.39081	0.164282	0.0338424	0.0243328	0.000199748	4583	0.0109338	100	-16.7894	21.0945	-0.795914	0.426082	-0.0377309	0.0474058	0.000138526	618	0.00242718	3	11.3189	3.59034	3.15258	0.00161832	0.878073	0.278525	0.0163467	0.990991
rs79396901	8	19890937	T	C	t	c	-0.0531	0.012	9.088e-06	---	0	1.307	2	0.5201	9694	0.0338297	656	-199.499	53.8925	-3.7018	0.000214077	-0.0686885	0.0185554	0.00141505	4583	0.0893155	819	-147.053	57.5474	-2.55534	0.0106083	-0.0444042	0.017377	0.0014279	618	0.169495	209	-24.2566	27.67	-0.876641	0.380682	-0.031682	0.0361402	0.00126398	0.999999
rs7844579	8	19891092	T	C	t	c	-0.0057	0.0073	0.4315	--+	25.7	2.692	2	0.2603	9694	0.129286	2507	-26.368	100.914	-0.261291	0.793868	-0.00258924	0.0099094	7.05009e-06	4583	0.316347	2900	-121.696	85.5485	-1.42254	0.154869	-0.0166285	0.0116893	0.000442516	618	0.501612	616	40.1453	36.3682	1.10386	0.269655	0.0303523	0.0274966	0.00200411	0.974146
rs6992568	8	19891187	C	A	a	c	0.0103	0.0178	0.565	+--	0	1.428	2	0.4897	9694	0.0277573	538	-48.5654	49.2047	-0.987008	0.323639	-0.0200592	0.0203233	0.000100597	4583	0.0172763	158	12.9474	26.4352	0.48978	0.624289	0.0185276	0.0378284	5.24568e-05	618	0.00404531	5	3.37317	4.56991	0.738125	0.460438	0.161518	0.218823	0.000896101	0.049971
rs7822518	8	19891345	T	C	t	c	0.0132	0.0063	0.03603	+-+	60.1	5.015	2	0.08146	9694	0.216445	4196	340.723	123.688	2.75469	0.00587483	0.0222712	0.00808484	0.000783592	4583	0.366558	3360	-52.1474	93.1043	-0.560097	0.575414	-0.0060158	0.0107406	6.86001e-05	618	0.505656	611	44.9388	36.5864	1.22829	0.219337	0.0335724	0.0273326	0.00248142	0.000469437
rs1866956	8	19891410	C	T	t	c	0.0225	0.006	0.0001635	++-	0	0.774	2	0.6792	9694	0.709885	5625	-409.266	134.911	-3.0336	0.00241657	-0.0224859	0.00741229	0.000950301	4583	0.695188	2794	-225.424	93.7811	-2.40372	0.016229	-0.0256312	0.0106631	0.00126348	618	0.703909	366	1.985	34.2763	0.0579118	0.953819	0.00168956	0.0291747	5.51608e-06	3.79636e-06
rs74345411	8	19891478	C	A	a	c	-0.0082	0.0108	0.4469	---	0	0.725	2	0.6961	9694	0.0778618	1510	20.2067	80.6196	0.250643	0.80209	0.00310896	0.0124039	6.48718e-06	4583	0.0493941	453	47.457	43.8066	1.08333	0.278662	0.0247299	0.0228276	0.000256638	618	0.0186327	23	2.51705	9.74577	0.258271	0.796198	0.0265008	0.102609	0.000109711	0.972291
rs17091643	8	19891678	A	G	a	g	-0.0005	0.0068	0.9446	-+-	0	0.955	2	0.6202	9694	0.248149	4811	-11.6728	130.164	-0.0896772	0.928544	-0.000688953	0.0076826	8.30441e-07	4583	0.136891	1255	11.7102	65.8371	0.177866	0.858828	0.00270161	0.015189	6.91809e-06	618	0.0299353	37	-10.203	10.6348	-0.959405	0.337355	-0.0902141	0.0940312	0.00151391	0.324318
rs966773	8	19891776	A	G	a	g	-0.016	0.0055	0.003596	--+	30.2	2.864	2	0.2389	9694	0.444592	8620	-292.669	149.676	-1.95535	0.0505417	-0.0130639	0.0066811	0.000394816	4583	0.560003	4033	-260.048	97.7387	-2.66065	0.00779907	-0.027222	0.0102314	0.00154801	618	0.687748	386	22.7293	34.3122	0.662427	0.507697	0.0193059	0.0291442	0.000721727	0.999963
rs3898938	8	19891879	C	T	t	c	0.0147	0.0055	0.007838	++-	0	1.205	2	0.5474	9694	0.61087	7544	-250.62	145.406	-1.72359	0.0847822	-0.0118536	0.0068773	0.00030677	4583	0.551483	4111	-232.332	100.916	-2.30223	0.0213223	-0.0228133	0.00990923	0.00115903	618	0.522672	590	2.35239	36.6376	0.064207	0.948805	0.00175249	0.0272944	6.7805e-06	8.60286e-05
rs17091649	8	19891890	T	C	t	c	-0.0008	0.0068	0.907	-+-	0	0.983	2	0.6117	9694	0.247873	4806	-20.836	129.955	-0.160333	0.872619	-0.00123376	0.007695	2.65456e-06	4583	0.136508	1251	13.9915	65.6773	0.213035	0.8313	0.00324366	0.015226	9.9243e-06	618	0.0299037	37	-10.2163	10.62	-0.961993	0.336053	-0.0905833	0.0941621	0.00152209	0.266178
rs7823517	8	19891997	T	C	t	c	-0.0108	0.0178	0.5462	-++	0	1.337	2	0.5125	9694	0.0277611	538	-48.5557	49.2106	-0.986692	0.323794	-0.0200504	0.0203208	0.000100533	4583	0.0173841	159	11.3339	26.52	0.427372	0.669108	0.0161151	0.0377074	3.99403e-05	618	0.00404531	5	3.37317	4.56991	0.738125	0.460438	0.161518	0.218823	0.000896101	0.0455338
rs7823675	8	19892098	T	G	t	g	-0.0111	0.0178	0.5328	-++	0	1.359	2	0.5069	9694	0.0277096	537	-49.6708	49.1701	-1.01018	0.312408	-0.0205447	0.0203376	0.000105377	4583	0.0173841	159	11.3339	26.52	0.427372	0.669108	0.0161151	0.0377074	3.99403e-05	618	0.00404531	5	3.37317	4.56991	0.738125	0.460438	0.161518	0.218823	0.000896101	0.0430737
rs151260036	8	19892104	C	A	a	c	-0.0348	0.0229	0.1279	--?	0	0.154	1	0.6947	9694	0.0177952	345	60.249	39.1581	1.53861	0.1239	0.0392922	0.0255375	0.000244457	4583	0.00938872	86	6.26973	19.3803	0.323511	0.746308	0.0166928	0.0515989	2.28864e-05	NA	NA	NA	NA	NA	NA	NA	NA	NA	NA	NA
rs150391447	8	19892292	T	C	t	c	0.006	0.0223	0.7868	++-	35.9	3.12	2	0.2101	9694	0.0175404	340	7.97685	39.1752	0.20362	0.838651	0.00519767	0.0255263	4.2814e-06	4583	0.0111808	102	7.78368	21.5389	0.361379	0.717816	0.016778	0.0464277	2.85577e-05	618	0.000809061	1	-3.65574	2.10309	-1.73827	0.0821633	-0.82653	0.47549	0.00496971	0.853445
rs191737664	8	19892296	C	G	c	g	0.0152	0.0225	0.5002	+-+	81.9	11.029	2	0.004028	9694	0.0177323	344	35.7121	39.4308	0.90569	0.3651	0.0229691	0.0253609	8.47041e-05	4583	0.00992767	91	-17.0974	20.0834	-0.851321	0.394591	-0.0423893	0.0497924	0.000158484	618	0.00242718	3	11.3189	3.59034	3.15258	0.00161832	0.878073	0.278525	0.0163467	0.963666
rs17091651	8	19892372	A	T	a	t	-0.0065	0.0182	0.7219	+-+	0	0.725	2	0.6959	9694	0.0040915	79	5.98542	18.9444	0.315946	0.752043	0.0166775	0.052786	1.03079e-05	4583	0.0570325	523	-35.0891	45.7719	-0.766607	0.443315	-0.0167484	0.0218475	0.000128512	618	0.117726	146	9.57305	23.6242	0.405222	0.685314	0.0171529	0.0423295	0.000270074	0.893443
rs138094414	8	19892729	G	C	c	g	0.0498	0.0124	6.27e-05	+++	0	1.385	2	0.5004	9694	0.0279974	543	-164.465	49.2542	-3.3391	0.000840498	-0.0677932	0.0203028	0.00115134	4583	0.0905531	830	-136.88	57.3509	-2.3867	0.0170001	-0.0416158	0.0174365	0.00124565	618	0.170134	210	-20.4459	27.3655	-0.747141	0.454978	-0.0273023	0.0365423	0.000918125	0.999998
rs189732304	8	19892881	G	T	t	g	0.0748	0.0287	0.009256	+++	0	0.648	2	0.7233	9694	0.0115153	223	-76.8972	32.0356	-2.40037	0.0163785	-0.0749282	0.0312153	0.000594979	4583	0.00410593	38	-10.7011	13.2843	-0.805541	0.420507	-0.0606385	0.0752767	0.000141897	618	0.00161812	2	-2.98746	2.97266	-1.00498	0.314908	-0.338073	0.336399	0.00166115	0.000104468
rs149549388	8	19892892	C	A	a	c	0.0234	0.0162	0.1498	+++	41.7	3.43	2	0.1799	9694	0.0354933	688	-81.5927	55.5805	-1.46801	0.142102	-0.0264123	0.0179919	0.000222537	4583	0.0169198	155	-0.455014	26.259	-0.0173279	0.986175	-0.000659885	0.0380822	6.56587e-08	618	0.00242718	3	-6.6432	3.62993	-1.83012	0.0672326	-0.504174	0.275487	0.00550876	0.003291
rs148262546	8	19893080	A	G	a	g	-0.0003	0.0068	0.9657	-+-	0	1.068	2	0.5862	9694	0.2486	4820	-19.1369	130.108	-0.147085	0.883065	-0.00113048	0.00768591	2.23398e-06	4583	0.137235	1258	23.0755	65.8068	0.350655	0.725847	0.00532856	0.015196	2.68881e-05	618	0.0299037	37	-10.2163	10.62	-0.961993	0.336053	-0.0905833	0.0941621	0.00152209	0.375045
rs539807247	8	19893110	G	GA	g	ga	-0.0507	0.0224	0.02356	---	0	1.045	2	0.593	9694	0.0191616	372	-93.305	41.4213	-2.25258	0.0242853	-0.0543822	0.0241422	0.000523971	4583	0.00662732	61	-4.88568	16.4994	-0.296113	0.767144	-0.0179469	0.0606083	1.9174e-05	618	0.00161812	2	-2.98746	2.97266	-1.00498	0.314908	-0.338073	0.336399	0.00166115	0.000285739
rs141152789	8	19893301	A	G	a	g	-0.0007	0.0068	0.919	-+-	0	1.037	2	0.5955	9694	0.248524	4818	-24.5099	130.073	-0.188432	0.850538	-0.00144867	0.00768801	3.66654e-06	4583	0.137015	1256	19.8283	65.7851	0.301409	0.763102	0.00458173	0.015201	1.98661e-05	618	0.0298827	37	-10.1782	10.6075	-0.95953	0.337292	-0.0904581	0.0942733	0.00151431	0.283742
rs9694385	8	19893328	C	G	c	g	-0.0214	0.0061	0.0004489	--+	0	1.034	2	0.5962	9694	0.733113	5174	-379.938	131.109	-2.89788	0.00375691	-0.0221029	0.00762726	0.000867175	4583	0.705145	2703	-205.32	92.8573	-2.21114	0.0270263	-0.0238122	0.0107692	0.00106913	618	0.697618	374	8.71428	34.2833	0.254184	0.799353	0.00741424	0.0291687	0.000106266	7.61964e-06
rs112861901	8	19893440	T	C	t	c	-0.0357	0.0103	0.0005623	---	0	0.508	2	0.7757	9694	0.0559175	1084	-192.267	68.1318	-2.82199	0.00477269	-0.0414196	0.0146774	0.000822348	4583	0.105013	963	-129.395	62.6754	-2.06453	0.0389678	-0.03294	0.0159552	0.000932051	618	0.170121	210	-11.7771	27.8449	-0.422953	0.67233	-0.0151896	0.0359133	0.000294226	0.999992
rs10107175	8	19893457	C	T	t	c	0.0211	0.0061	0.0005395	++-	0	1.029	2	0.5979	9694	0.733169	5173	-362.181	131.059	-2.7635	0.0057186	-0.0210859	0.00763014	0.000788611	4583	0.706448	2691	-213.409	92.5902	-2.30488	0.0211734	-0.0248933	0.0108003	0.0011617	618	0.696506	375	7.87504	34.1715	0.230457	0.817737	0.00674413	0.0292642	8.73524e-05	8.78161e-06
rs146131335	8	19893471	T	G	t	g	-0.0005	0.0068	0.9416	-+-	0	1.031	2	0.5973	9694	0.24836	4815	-20.3592	130.034	-0.156569	0.875585	-0.00120406	0.0076903	2.53136e-06	4583	0.137015	1256	19.8283	65.7851	0.301409	0.763102	0.00458173	0.015201	1.98661e-05	618	0.0298819	37	-10.1786	10.6077	-0.959551	0.337281	-0.0904583	0.0942715	0.00151437	0.324318
rs112334051	8	19893513	C	G	c	g	0.0083	0.0108	0.4422	+++	0	0.459	2	0.795	9694	0.0785766	1523	28.5975	80.9042	0.353474	0.723733	0.00436905	0.0123603	1.29021e-05	4583	0.0497697	456	38.784	43.9461	0.882537	0.377486	0.0200823	0.0227552	0.00017032	618	0.0194895	24	3.78408	9.91438	0.381676	0.702702	0.0384972	0.100864	0.0002396	0.973104
rs149862110	8	19893829	C	G	c	g	-0.0063	0.0177	0.7216	-++	0	1.187	2	0.5523	9694	0.0282163	547	-36.3826	49.6508	-0.732769	0.463699	-0.0147585	0.0201407	5.54472e-05	4583	0.0175971	161	12.8616	26.6742	0.482174	0.629682	0.0180764	0.0374894	5.08402e-05	618	0.00404531	5	3.37317	4.56991	0.738125	0.460438	0.161518	0.218823	0.000896101	0.107016
rs12550077	8	19893888	G	A	a	g	0.036	0.0103	0.0005039	+++	0	0.451	2	0.798	9694	0.0559175	1084	-192.274	68.1317	-2.82209	0.00477119	-0.0414211	0.0146775	0.000822407	4583	0.105024	963	-131.06	62.6822	-2.09087	0.0365398	-0.0333567	0.0159535	0.000955988	618	0.169248	209	-12.9408	27.8149	-0.465246	0.641755	-0.0167265	0.035952	0.00035601	0.999992
rs377663985	8	19893911	CA	C	ca	c	-0.0503	0.0224	0.0248	---	0	1.045	2	0.593	9694	0.0191285	371	-92.44	41.3699	-2.23447	0.0254518	-0.0540121	0.0241722	0.00051558	4583	0.00662732	61	-4.72953	16.4534	-0.28745	0.773768	-0.0174705	0.0607776	1.80685e-05	618	0.00161974	2	-2.98402	2.97266	-1.00382	0.315465	-0.337684	0.336399	0.00165733	0.000301176
rs1441776	8	19894049	C	G	c	g	0.0105	0.0064	0.1015	+-+	61.5	5.194	2	0.07449	9694	0.202519	3926	298.254	120.418	2.47682	0.0132557	0.0205685	0.0083044	0.000633484	4583	0.348775	3197	-79.6916	91.7133	-0.868921	0.384891	-0.00947431	0.0109035	0.000165105	618	0.481326	595	36.5048	36.7653	0.992915	0.320751	0.0270069	0.0271996	0.00162151	0.00182007
rs1441775	8	19894140	G	A	a	g	-0.011	0.0064	0.08295	-+-	59.6	4.955	2	0.08397	9694	0.208979	4052	306.615	122.089	2.5114	0.0120252	0.0205702	0.00819073	0.000651296	4583	0.355919	3262	-71.7999	91.992	-0.780502	0.435096	-0.00848445	0.0108705	0.000133213	618	0.488203	603	37.9242	37.1111	1.02191	0.306823	0.0275365	0.0269461	0.0017176	0.00143969
rs185874724	8	19894141	C	T	t	c	0.0524	0.0232	0.02433	+++	0	0.721	2	0.6972	9694	0.0178576	346	-83.1747	39.9159	-2.08375	0.037183	-0.0522035	0.0250527	0.00044837	4583	0.00608881	56	-10.74	15.7539	-0.681738	0.495405	-0.0432744	0.0634765	0.000101633	618	0.0016246	2	-2.95108	2.97265	-0.992743	0.320835	-0.333959	0.3364	0.00162095	0.000289784
rs1441774	8	19894244	A	T	a	t	0.0276	0.0287	0.3371	-++	15.7	2.374	2	0.3052	9694	0.00316794	61	-3.91265	16.1889	-0.241687	0.809022	-0.0149292	0.0617707	6.03189e-06	4583	0.0198646	182	16.0518	28.1573	0.570075	0.568627	0.0202461	0.0355148	7.10662e-05	618	0.0320121	40	21.2505	12.4537	1.70637	0.08794	0.137017	0.0802977	0.00478895	0.0145665
rs1441773	8	19894428	T	C	t	c	-0.0229	0.0062	0.0002521	--+	0	1.899	2	0.387	9694	0.747015	4905	-335.367	128.684	-2.60614	0.00915698	-0.0202523	0.007771	0.000701358	4583	0.730891	2467	-260.149	89.6427	-2.90206	0.00370714	-0.0323737	0.0111554	0.00184167	618	0.737565	324	9.27329	32.5475	0.284916	0.775709	0.00875385	0.0307243	0.000133515	4.46616e-06
rs11995314	8	19894696	A	G	a	g	0.0095	0.0057	0.09555	+-+	39.6	3.309	2	0.1912	9694	0.318276	6171	280.635	140.76	1.99372	0.0461831	0.014164	0.0071043	0.000410461	4583	0.429838	3940	-40.0903	97.11	-0.412834	0.679728	-0.0042512	0.0102976	3.72692e-05	618	0.529719	581	50.9355	36.5478	1.39367	0.163419	0.0381327	0.0273614	0.00319458	0.00168311
rs78390317	8	19894707	C	T	t	c	-0.0122	0.0226	0.5888	--+	39.5	3.305	2	0.1916	9694	0.0171798	333	13.1702	38.7767	0.339642	0.734126	0.00875891	0.0257887	1.19121e-05	4583	0.0108449	99	14.4153	21.2443	0.678548	0.497424	0.0319402	0.0470714	0.000100684	618	0.000809061	1	-3.65574	2.10309	-1.73827	0.0821633	-0.82653	0.47549	0.00496971	0.943122
rs78348401	8	19894968	G	A	a	g	0.0063	0.0177	0.7219	+--	0	1.187	2	0.5524	9694	0.0282155	547	-36.3578	49.6509	-0.732268	0.464005	-0.0147483	0.0201406	5.53714e-05	4583	0.0175971	161	12.8616	26.6742	0.482174	0.629682	0.0180764	0.0374894	5.08402e-05	618	0.00404531	5	3.37317	4.56991	0.738125	0.460438	0.161518	0.218823	0.000896101	0.107016
rs75444737	8	19895040	C	T	t	c	-0.0121	0.017	0.478	---	0	0.05	2	0.9754	9694	0.0308073	597	27.3704	51.9829	0.526526	0.598523	0.0101288	0.0192371	2.86276e-05	4583	0.0182276	167	14.3351	27.2944	0.525201	0.599443	0.0192421	0.0366375	6.03185e-05	618	0.00329288	4	0.0499213	4.10647	0.0121568	0.990301	0.00296039	0.243518	2.4307e-07	0.967699
rs114300363	8	19895084	G	C	c	g	0.0063	0.0177	0.7216	+--	0	1.187	2	0.5523	9694	0.0282163	547	-36.3826	49.6508	-0.732769	0.463699	-0.0147585	0.0201407	5.54472e-05	4583	0.0175971	161	12.8616	26.6742	0.482174	0.629682	0.0180764	0.0374894	5.08402e-05	618	0.00404531	5	3.37317	4.56991	0.738125	0.460438	0.161518	0.218823	0.000896101	0.107016
rs115269482	8	19895333	A	G	a	g	-0.0067	0.0177	0.7062	-++	0	1.102	2	0.5763	9694	0.0281935	547	-35.9116	49.62	-0.723733	0.46923	-0.0145855	0.0201532	5.40882e-05	4583	0.0177059	162	11.2158	26.7586	0.419146	0.67511	0.0156639	0.0373711	3.84175e-05	618	0.00404531	5	3.37317	4.56991	0.738125	0.460438	0.161518	0.218823	0.000896101	0.0988102
rs17091660	8	19895539	C	T	t	c	0.0545	0.0113	1.402e-06	+++	0	1.252	2	0.5347	9694	0.0754282	1462	-325.622	79.093	-4.11695	3.8392e-05	-0.052052	0.0126433	0.00175023	4583	0.0389397	357	-94.0621	39.3118	-2.39272	0.016724	-0.0608652	0.0254377	0.00125194	618	0.00565129	7	-7.21763	5.29888	-1.36211	0.173164	-0.257056	0.188719	0.00305154	1.75832e-07
rs114769648	8	19895897	A	G	a	g	0.0911	0.0196	3.318e-06	+++	21.6	2.552	2	0.2792	9694	0.0230094	446	154.445	45.2246	3.41506	0.000637673	0.0755134	0.0221118	0.00120432	4583	0.0135156	124	80.1368	23.4262	3.42082	0.000624316	0.146026	0.0426873	0.00255894	618	0.00165615	2	2.652	2.94613	0.900166	0.368032	0.305542	0.339429	0.00133273	1
rs138659768	8	19895907	A	G	a	g	0.0066	0.0298	0.8239	-+-	44.7	3.617	2	0.1639	9694	0.00986167	191	-18.3584	29.8462	-0.615101	0.538488	-0.0206091	0.0335051	3.90696e-05	4583	0.00556153	51	26.7355	15.1866	1.76046	0.078329	0.115922	0.0658475	0.000677725	618	0.000809061	1	-0.911163	2.09494	-0.434936	0.663609	-0.207613	0.477341	0.000311133	0.824725
rs80041799	8	19895956	C	T	t	c	-0.0058	0.014	0.6757	---	0	0.004	2	0.9978	9694	0.043938	852	24.4027	61.8507	0.394541	0.693182	0.00637893	0.016168	1.60742e-05	4583	0.0307911	282	5.32638	35.0458	0.151984	0.8792	0.00433672	0.0285341	5.05118e-06	618	0.0146351	18	0.241385	8.78311	0.0274829	0.978075	0.00312906	0.113855	1.24229e-06	0.912786
rs17482386	8	19896010	A	G	a	g	-0.0486	0.0124	9.188e-05	---	0	1.169	2	0.5574	9694	0.0279781	542	-159.206	49.2209	-3.23453	0.00121844	-0.0657145	0.0203166	0.00108036	4583	0.0906423	831	-131.004	57.4221	-2.28141	0.022524	-0.0397306	0.0174149	0.00113817	618	0.173332	214	-24.6508	27.586	-0.893598	0.371537	-0.0323932	0.0362503	0.00131335	0.999998
rs1441772	8	19896091	C	T	t	c	-0.0036	0.0074	0.6296	-+-	65.9	5.862	2	0.05335	9694	0.152702	2961	174.675	107.733	1.62136	0.10494	0.0150498	0.00928217	0.00027146	4583	0.17776	1629	-131.424	77.4454	-1.69699	0.0896987	-0.0219121	0.0129123	0.000629734	618	0.185629	229	22.2538	29.0733	0.765437	0.444011	0.0263278	0.0343958	0.000963642	0.0680813
rs145966007	8	19896268	G	A	a	g	0.0239	0.0198	0.2255	+--	0	1.138	2	0.5662	9694	0.0241571	468	-67.5996	46.2123	-1.46281	0.143521	-0.031654	0.0216392	0.000220962	4583	0.0097206	89	3.85498	20.3557	0.189381	0.849795	0.00930355	0.0491262	7.84278e-06	618	0.00242718	3	2.37953	3.62336	0.65672	0.511361	0.181246	0.275987	0.000709343	0.0067953
rs111300592	8	19896647	T	C	t	c	-0.0477	0.0125	0.0001333	---	0	0.163	2	0.9216	9694	0.0594024	1152	-229.605	70.9294	-3.2371	0.00120753	-0.0456383	0.0140985	0.00108207	4583	0.0349803	321	-73.5882	36.7486	-2.00248	0.0452336	-0.0544912	0.0272119	0.000876866	618	0.00500485	6	-2.5716	4.95909	-0.518564	0.604065	-0.104568	0.20165	0.000442283	3.1399e-06
rs6981935	8	19897084	T	C	t	c	0.0043	0.0073	0.5607	+-+	55.9	4.538	2	0.1034	9694	0.153801	2982	165.088	108.09	1.52732	0.12668	0.0141301	0.00925156	0.000240884	4583	0.182914	1677	-108.716	78.3149	-1.38819	0.165081	-0.0177257	0.012769	0.000421399	618	0.191756	237	23.159	29.4809	0.78556	0.432125	0.0266464	0.0339203	0.00101497	0.0482786
rs1919483	8	19897189	T	C	t	c	-0.0054	0.0061	0.3705	--+	0	1.298	2	0.5226	9694	0.289179	5607	-64.8616	135.776	-0.47771	0.632857	-0.00351837	0.00736507	2.35653e-05	4583	0.254962	2337	-103.267	87.7556	-1.17676	0.239291	-0.0134095	0.0113953	0.000302814	618	0.202379	250	20.8815	29.9231	0.69784	0.485277	0.0233212	0.033419	0.000800956	0.0185362
rs1919482	8	19897207	A	T	a	t	-0.0181	0.0057	0.001507	---	0	0.029	2	0.9854	9694	0.666569	6465	-356.581	140.49	-2.53812	0.0111449	-0.0180662	0.00711794	0.000665227	4583	0.537277	4241	-180.831	97.928	-1.84657	0.0648098	-0.0188564	0.0102116	0.00074564	618	0.425975	527	-17.9433	36.0467	-0.497779	0.61864	-0.0138093	0.0277418	0.000407539	1.99397e-05
rs76085257	8	19897616	C	A	a	c	0.0541	0.0124	1.268e-05	+++	0	1.389	2	0.4994	9694	0.0295616	573	-183.657	50.5099	-3.63605	0.000276846	-0.071987	0.0197981	0.00136523	4583	0.0864944	793	-142.149	56.5965	-2.51162	0.012018	-0.0443776	0.0176689	0.00137945	618	0.165402	204	-26.1377	27.2967	-0.957542	0.338294	-0.0350791	0.0366345	0.00150804	0.999999
rs73597688	8	19897664	C	A	a	c	0.011	0.0059	0.0632	+++	0	1.111	2	0.5738	9694	0.33236	6444	-227.418	140.652	-1.61689	0.105902	-0.0114957	0.00710976	0.000269964	4583	0.258676	2371	-47.0063	87.47	-0.537399	0.590992	-0.00614381	0.0114325	6.31529e-05	618	0.215567	266	-38.1627	29.6286	-1.28804	0.197733	-0.0434728	0.0337512	0.00272868	0.00093164
rs112818544	8	19897674	C	T	t	c	-0.0039	0.0179	0.8256	+-+	16.5	2.394	2	0.302	9694	0.0285885	554	-16.8112	50.0687	-0.335763	0.73705	-0.00670604	0.0199725	1.16415e-05	4583	0.0150277	138	32.3631	24.6794	1.31134	0.189743	0.0531351	0.0405197	0.000376036	618	0.00323625	4	-3.21714	4.11703	-0.781422	0.434554	-0.189802	0.242894	0.00100431	0.822292
rs113926597	8	19897731	T	G	t	g	0.0152	0.0118	0.1985	+++	0	0.827	2	0.6615	9694	0.0672669	1304	56.9129	75.2609	0.756208	0.449524	0.0100478	0.0132871	5.90511e-05	4583	0.036456	334	48.705	38.0388	1.2804	0.200403	0.0336605	0.026289	0.000358503	618	0.0072589	9	3.09709	5.97051	0.518731	0.603948	0.0868822	0.16749	0.000442569	0.994701
rs73597690	8	19898115	C	A	a	c	0.0109	0.006	0.0682	+++	0	0.771	2	0.6801	9694	0.330804	6414	-227.427	140.565	-1.61794	0.105675	-0.0115102	0.00711413	0.000270316	4583	0.254165	2330	-46.6623	86.8095	-0.537525	0.590905	-0.00619201	0.0115195	6.31825e-05	618	0.207485	256	-31.8808	29.2224	-1.09097	0.275286	-0.0373333	0.0342203	0.00195759	0.00107421
rs80237246	8	19898246	C	T	t	c	-0.0023	0.0098	0.8155	+--	3.5	2.073	2	0.3546	9694	0.100832	1955	-42.4407	89.798	-0.472624	0.636482	-0.00526319	0.0111361	2.30662e-05	4583	0.0584719	536	64.8077	47.2093	1.37278	0.169822	0.0290785	0.0211823	0.000412095	618	0.0203002	25	1.42357	10.0653	0.141433	0.887528	0.0140515	0.0993509	3.29e-05	0.833324
rs12543154	8	19898466	G	T	t	g	0.01	0.0059	0.09102	+++	0	0.829	2	0.6605	9694	0.334297	6481	-214.919	141.002	-1.52423	0.127452	-0.01081	0.00709211	0.000239908	4583	0.255997	2346	-37.6706	86.9892	-0.433049	0.664979	-0.0049782	0.0114957	4.10085e-05	618	0.207923	257	-31.754	29.2947	-1.08395	0.278388	-0.0370015	0.0341358	0.00193247	0.00154632
rs10101938	8	19898662	C	G	c	g	0.0114	0.0063	0.06961	+-+	22.6	2.584	2	0.2748	9694	0.255127	4946	269.013	130.517	2.06113	0.0392903	0.0157921	0.00766183	0.00043869	4583	0.237168	2174	-18.3851	85.4388	-0.215184	0.829624	-0.00251858	0.0117043	1.01256e-05	618	0.198123	245	37.554	29.8643	1.25749	0.208577	0.0421068	0.0334848	0.00260079	0.998903
rs140407678	8	19898676	C	T	t	c	-0.0084	0.0211	0.6907	---	0	0.038	2	0.981	9694	0.0193128	374	13.8711	41.2256	0.336468	0.736518	0.00816163	0.0242568	1.16905e-05	4583	0.0127429	117	4.03747	22.97	0.175771	0.860474	0.00765219	0.043535	6.75607e-06	618	0.00325647	4	0.94327	4.11452	0.229254	0.818672	0.0557182	0.243042	8.64429e-05	0.907735
rs10091649	8	19898910	T	G	t	g	-0.0136	0.0066	0.03807	---	0	0.12	2	0.9418	9694	0.803824	3803	-212.867	118.193	-1.80101	0.0717007	-0.015238	0.00846076	0.000334949	4583	0.61691	3511	-94.4847	89.4861	-1.05586	0.291033	-0.0117991	0.0111749	0.000243787	618	0.435437	538	-9.05977	35.9823	-0.251784	0.801208	-0.00699744	0.0277914	0.000104268	0.000520121
rs73597699	8	19899081	C	T	t	c	0.0501	0.0081	6.594e-10	+++	0	0.162	2	0.9222	9694	0.122968	2384	-473.453	97.8176	-4.84016	1.29736e-06	-0.0494815	0.0102231	0.00241916	4583	0.134699	1235	-258.831	69.7361	-3.71157	0.000205976	-0.0532231	0.0143398	0.00301241	618	0.169187	209	-28.8342	27.5411	-1.04695	0.295121	-0.0380143	0.0363094	0.00180282	1
rs73599603	8	19899122	T	C	t	c	0.0036	0.0074	0.6273	++-	31.4	2.916	2	0.2327	9694	0.202536	3927	13.7472	120.966	0.113646	0.909519	0.000939485	0.0082668	1.33367e-06	4583	0.112432	1031	65.5066	61.3019	1.06859	0.285254	0.0174316	0.0163127	0.000249702	618	0.0242751	30	-13.249	9.37641	-1.41302	0.15765	-0.150699	0.106651	0.00328392	0.931919
rs75244281	8	19899131	C	G	c	g	0.0037	0.0074	0.6175	++-	31.1	2.901	2	0.2344	9694	0.202451	3925	15.6856	120.942	0.129695	0.896808	0.00107237	0.00826841	1.73696e-06	4583	0.112701	1033	65.4518	61.3778	1.06637	0.286254	0.0173739	0.0162925	0.000248667	618	0.0242751	30	-13.249	9.37641	-1.41302	0.15765	-0.150699	0.106651	0.00328392	0.934966
rs10102717	8	19899302	C	T	t	c	0.0196	0.0058	0.000718	+++	0	0.341	2	0.8431	9694	0.682122	6163	-404.222	138.132	-2.92636	0.00342959	-0.0211853	0.00723947	0.000884299	4583	0.542009	4198	-172.866	96.789	-1.78601	0.0740975	-0.0184526	0.0103318	0.000697536	618	0.411739	509	-6.2293	35.9039	-0.173499	0.862259	-0.00483231	0.0278521	4.95097e-05	1.10547e-05
rs137904134	8	19899333	G	T	t	g	0.0652	0.0261	0.01263	+++	0	0.808	2	0.6677	9694	0.0137175	266	-84.3861	35.3338	-2.38825	0.0169286	-0.0675912	0.0283015	0.000588988	4583	0.005054	46	-8.08314	14.4031	-0.561209	0.574655	-0.0389645	0.0694296	6.88728e-05	618	0.00161812	2	-2.98746	2.97266	-1.00498	0.314908	-0.338073	0.336399	0.00166115	0.000143389
rs73599609	8	19899463	G	C	c	g	0.0548	0.0115	2.067e-06	+++	70.1	6.69	2	0.03526	9694	0.0714113	1385	-286.002	77.191	-3.70512	0.000211293	-0.0479993	0.0129549	0.00141758	4583	0.0388883	356	-108.724	38.8363	-2.79955	0.00511746	-0.0720858	0.0257491	0.00171385	618	0.00732524	9	-16.4049	5.9287	-2.76703	0.0056569	-0.466718	0.168671	0.0125929	2.07317e-07
rs75240547	8	19899525	G	C	c	g	0.0156	0.0109	0.1529	++-	0	1.053	2	0.5905	9694	0.0791665	1535	-122.995	80.8682	-1.52093	0.128277	-0.0188075	0.0123658	0.000238872	4583	0.0454445	417	-15.9067	42.0086	-0.378653	0.704945	-0.00901372	0.0238047	3.13533e-05	618	0.0195235	24	7.89115	9.86608	0.799826	0.423812	0.0810683	0.101357	0.00105217	0.00342605
rs75272614	8	19899539	G	A	a	g	0.0149	0.0152	0.3275	++-	0	0.675	2	0.7135	9694	0.0151922	295	-5.0278	36.4123	-0.13808	0.890178	-0.00379211	0.0274632	1.96881e-06	4583	0.0691266	634	-62.7164	49.6408	-1.2634	0.206444	-0.0254509	0.0201447	0.000349046	618	0.115204	142	3.21446	23.5087	0.136735	0.89124	0.00581634	0.0425374	3.07507e-05	0.986259
rs140808676	8	19899749	C	T	t	c	0.0613	0.0229	0.007437	+++	0	0.683	2	0.7107	9694	0.0182542	354	-97.1082	40.3926	-2.40411	0.016212	-0.0595185	0.024757	0.000596834	4583	0.00641992	59	-16.7335	16.2704	-1.02846	0.303733	-0.0632106	0.0614613	0.000231299	618	0.00161812	2	-2.98746	2.97266	-1.00498	0.314908	-0.338073	0.336399	0.00166115	8.49976e-05
rs1441771	8	19899789	C	T	t	c	0.0276	0.0081	0.0006455	+++	0	0.021	2	0.9898	9694	0.120128	2329	-253.487	97.0503	-2.61191	0.0090037	-0.026913	0.0103039	0.00070447	4583	0.140008	1283	-147.437	71.0317	-2.07566	0.0379258	-0.0292215	0.0140782	0.000942127	618	0.180422	223	-20.6215	28.32	-0.728158	0.466517	-0.0257118	0.0353107	0.000872063	0.99999
rs1441770	8	19899808	G	A	a	g	0.0177	0.0058	0.002249	+++	0	0.175	2	0.9162	9694	0.684227	6122	-354.34	137.386	-2.57917	0.00990387	-0.0187732	0.00727879	0.000686917	4583	0.545328	4168	-162.602	97.2686	-1.67168	0.094587	-0.0171862	0.0102808	0.000611091	618	0.419088	518	-9.01365	36.0652	-0.249926	0.802644	-0.00692984	0.0277275	0.000102736	2.85438e-05
rs77948557	8	19900042	T	C	t	c	0.0048	0.0135	0.7251	+++	0	0.087	2	0.9572	9694	0.0471621	914	10.4112	63.8854	0.162967	0.870544	0.00255093	0.015653	2.74249e-06	4583	0.0331224	304	13.9091	36.23	0.383911	0.701044	0.0105965	0.0276014	3.223e-05	618	0.0146715	18	1.68671	8.74865	0.192796	0.847118	0.0220373	0.114303	6.11356e-05	0.892841
rs4294199	8	19900134	C	T	t	c	-0.0079	0.0057	0.1661	---	0	0.634	2	0.7282	9694	0.390472	7570	204.511	145.514	1.40544	0.15989	0.0096585	0.00687221	0.000203973	4583	0.310458	2846	15.4974	92.6424	0.167282	0.867148	0.00180568	0.0107942	6.11924e-06	618	0.217884	269	22.6136	30.5117	0.741145	0.458606	0.0242905	0.0327743	0.000903446	0.996069
rs4266666	8	19900299	G	A	a	g	0.0016	0.007	0.8213	+-+	13.2	2.304	2	0.3161	9694	0.238768	4629	-57.2045	127.809	-0.447578	0.654458	-0.00350192	0.00782417	2.06863e-05	4583	0.127415	1168	39.2662	64.0675	0.612888	0.53995	0.00956628	0.0156085	8.21412e-05	618	0.0291206	36	-14.4423	10.8293	-1.33363	0.182324	-0.123151	0.0923423	0.0029253	0.170595
rs185883119	8	19900402	G	A	a	g	0.0571	0.023	0.01308	+++	0	0.72	2	0.6978	9694	0.0180526	350	-87.9935	40.1735	-2.19034	0.0284998	-0.0545219	0.024892	0.000495412	4583	0.00642461	59	-16.8322	16.2684	-1.03466	0.300828	-0.0635993	0.0614689	0.000234096	618	0.00161893	2	-2.98752	2.97267	-1.00499	0.3149	-0.338078	0.336398	0.00166121	0.000150042
rs111725709	8	19900593	G	A	a	g	0.0776	0.0207	0.0001752	+++	29.8	2.851	2	0.2404	9694	0.0209652	406	-116.377	42.9128	-2.71194	0.0066891	-0.0631965	0.0233031	0.00075946	4583	0.0117685	108	-57.7296	21.781	-2.65045	0.00803839	-0.121686	0.0459115	0.00153617	618	0.00409385	5	-7.27855	4.55675	-1.59731	0.110196	-0.350538	0.219455	0.00419639	3.80957e-06
rs11779530	8	19900704	G	T	t	g	0.03	0.0066	6.101e-06	++-	35.6	3.105	2	0.2117	9694	0.215493	4178	-515.452	123.474	-4.17457	2.98555e-05	-0.0338092	0.00809884	0.00179957	4583	0.207261	1900	-190.308	81.2459	-2.34237	0.0191615	-0.0288307	0.0123083	0.00119981	618	0.202253	250	23.8947	29.6934	0.804716	0.420984	0.0271009	0.0336776	0.00106508	3.88163e-07
rs73599618	8	19900753	T	C	t	c	0.0061	0.0077	0.4278	++-	67.7	6.186	2	0.04537	9694	0.182726	3543	9.36882	115.295	0.0812597	0.935235	0.000704799	0.00867342	6.8186e-07	4583	0.10067	923	109.967	58.7557	1.87159	0.061263	0.0318538	0.0170196	0.000765987	618	0.0202282	25	-16.4692	9.0587	-1.81805	0.0690568	-0.200696	0.110391	0.00543635	0.975073
rs140639443	8	19900770	CA	C	ca	c	0.0093	0.0075	0.2147	++-	44.2	3.585	2	0.1666	9694	0.196878	3817	75.583	118.591	0.637344	0.523901	0.00537433	0.00843237	4.19463e-05	4583	0.105947	971	102.773	59.8491	1.7172	0.0859432	0.0286921	0.0167087	0.000644821	618	0.0242743	30	-13.0731	9.82816	-1.33016	0.183464	-0.135342	0.101748	0.00291009	0.993859
rs6586878	8	19900946	C	T	t	c	0.0027	0.0058	0.6411	++-	0	1.386	2	0.5	9694	0.639698	6986	-96.068	141.45	-0.679165	0.497033	-0.00480145	0.00706963	4.76317e-05	4583	0.474087	4345	-21.3805	94.8389	-0.22544	0.821637	-0.00237709	0.0105442	1.11138e-05	618	0.322863	399	36.4251	34.8655	1.04473	0.296148	0.0299645	0.0286816	0.00179517	0.0731187
rs17091665	8	19901236	C	T	t	c	-0.0063	0.0128	0.6228	--+	54.2	4.366	2	0.1127	9694	0.0574722	1114	26.5455	69.9402	0.379546	0.704283	0.00542671	0.0142979	1.48756e-05	4583	0.0298966	274	21.8941	34.5052	0.634517	0.525744	0.018389	0.0289811	8.8041e-05	618	0.0048568	6	-9.99745	4.96062	-2.01536	0.0438665	-0.406273	0.201588	0.00668042	0.933222
rs143024498	8	19901276	A	G	a	g	-0.036	0.0211	0.08761	---	25.4	2.683	2	0.2615	9694	0.0211946	411	-75.4585	43.1289	-1.74961	0.0801864	-0.0405669	0.0231863	0.000316101	4583	0.00938326	86	-2.33757	19.7503	-0.118356	0.905786	-0.00599261	0.0506321	3.06323e-06	618	0.000809061	1	-3.30874	2.08218	-1.58907	0.112044	-0.763178	0.480266	0.00415322	0.00149504
rs111308620	8	19901313	T	A	a	t	0.0028	0.0229	0.9011	+--	0	0.305	2	0.8587	9694	0.0174306	338	-13.8481	39.2804	-0.352545	0.72443	-0.00897509	0.025458	1.28343e-05	4583	0.00876587	80	8.38703	18.9616	0.442317	0.65826	0.023327	0.0527382	4.27825e-05	618	0.00161812	2	0.0288891	2.9532	0.00978232	0.992195	0.00331245	0.338616	1.57391e-07	0.260969
rs139324549	8	19901355	T	C	t	c	-0.0111	0.0173	0.519	-++	0	1.151	2	0.5626	9694	0.029711	576	-49.1185	51.044	-0.962279	0.335909	-0.018852	0.019591	9.56197e-05	4583	0.0181076	166	8.37791	27.0455	0.309771	0.756735	0.0114537	0.0369747	2.09836e-05	618	0.00404612	5	3.3719	4.56984	0.737859	0.4606	0.161463	0.218826	0.000895453	0.0405978
rs56098984	8	19901404	G	C	c	g	-0.0131	0.017	0.4394	--+	46.5	3.736	2	0.1544	9694	0.0316842	614	33.9832	51.8623	0.655257	0.512302	0.0126346	0.0192818	4.43373e-05	4583	0.0185271	170	20.7225	27.2687	0.759938	0.447292	0.0278684	0.036672	0.000126286	618	0.00487702	6	-9.22991	5.0603	-1.82399	0.0681541	-0.360451	0.197617	0.00547192	0.973283
rs56193920	8	19901714	T	G	t	g	-0.0773	0.0217	0.000374	--+	0	0.353	2	0.8383	9694	0.0185439	360	-117.274	40.441	-2.89988	0.00373302	-0.0717065	0.0247274	0.000868373	4583	0.0118932	109	-46.9122	21.9322	-2.13896	0.0324387	-0.0975259	0.045595	0.00100047	618	0.000809061	1	0.338875	2.09787	0.161533	0.871674	0.0769982	0.476673	4.29158e-05	6.52042e-06
rs11997065	8	19901827	A	C	a	c	-0.0027	0.023	0.9067	-++	0	0.159	2	0.9235	9694	0.0173466	336	-10.8556	39.1767	-0.277095	0.781707	-0.00707295	0.0255254	7.92869e-06	4583	0.00832991	76	5.73626	18.504	0.310001	0.75656	0.0167532	0.0540424	2.10148e-05	618	0.00161812	2	0.0288891	2.9532	0.00978232	0.992195	0.00331245	0.338616	1.57391e-07	0.266471
rs1534651	8	19901888	G	C	c	g	-0.0015	0.0181	0.9348	++-	0	0.258	2	0.8791	9694	0.00427888	83	-0.357479	19.4675	-0.0183629	0.985349	-0.000943256	0.0513676	3.48197e-08	4583	0.0580801	532	-6.79664	45.92	-0.14801	0.882335	-0.00322322	0.021777	4.79053e-06	618	0.121374	150	11.67	23.7104	0.49219	0.622585	0.0207584	0.0421755	0.00039844	0.310527
rs111248470	8	19901923	T	G	t	g	-0.0518	0.0146	0.0004104	---	20	2.499	2	0.2867	9694	0.0427855	830	-166.199	60.4948	-2.74733	0.00600828	-0.0454143	0.0165304	0.000779411	4583	0.0244498	224	-65.857	31.2006	-2.11076	0.0347927	-0.0676514	0.0320507	0.000974266	618	0.00573139	7	-9.17938	5.31727	-1.72633	0.0842872	-0.324666	0.188067	0.0049017	6.79426e-06
rs10093167	8	19901957	C	T	t	c	0.0053	0.0083	0.5242	+++	0	0.191	2	0.909	9694	0.147598	2862	-65.9152	106.861	-0.616833	0.537345	-0.00577231	0.00935798	3.92898e-05	4583	0.086339	791	-7.52163	55.2308	-0.136185	0.891675	-0.00246575	0.0181058	4.05564e-06	618	0.0130591	16	-3.31931	7.47097	-0.444294	0.65683	-0.0594695	0.133852	0.000324667	0.0410079
rs115486836	8	19901977	C	T	t	c	-0.0044	0.0138	0.7482	-++	73.1	7.445	2	0.02418	9694	0.0500693	971	95.5766	65.1984	1.46593	0.142666	0.0224842	0.0153378	0.000221909	4583	0.0239004	219	-69.9985	31.1171	-2.24952	0.0244794	-0.0722922	0.0321367	0.00110657	618	0.00315858	4	-2.34975	4.03809	-0.581897	0.560636	-0.144102	0.247642	0.000556915	0.87781
rs10110798	8	19902146	T	A	a	t	0.0067	0.0082	0.4169	++-	0	0.079	2	0.9614	9694	0.150343	2915	-78.9248	107.873	-0.731642	0.464387	-0.00678241	0.00927012	5.52768e-05	4583	0.0874237	801	-21.5245	55.4862	-0.387925	0.698071	-0.00699138	0.0180225	3.29075e-05	618	0.0146764	18	1.77275	7.77623	0.22797	0.81967	0.0293163	0.128597	8.54775e-05	0.0230223
rs10092538	8	19902159	G	C	c	g	-0.0164	0.0059	0.005567	---	0	0.864	2	0.6491	9694	0.458442	8888	310.663	149.405	2.07934	0.0375865	0.0139174	0.00669321	0.000446472	4583	0.26321	2413	145.606	78.3244	1.85901	0.0630252	0.0237348	0.0127674	0.000755725	618	0.0630445	78	13.2599	15.1094	0.877589	0.380167	0.0580821	0.0661838	0.00126671	0.999937
rs550325582	8	19902242	T	C	t	c	-0.0439	0.0227	0.05338	---	45.9	3.697	2	0.1575	9694	0.0183977	357	-39.2632	40.1162	-0.978736	0.32771	-0.0243975	0.0249276	9.89183e-05	4583	0.00754266	69	-43.3024	17.6761	-2.44977	0.0142946	-0.138593	0.0565736	0.00131235	618	0.00232848	3	-2.38975	3.48712	-0.685309	0.493149	-0.196526	0.28677	0.000772449	0.000757493
rs10093660	8	19902346	C	A	a	c	-0.005	0.0087	0.5677	---	0	0.087	2	0.9575	9694	0.131945	2558	39.1145	101.866	0.383979	0.700994	0.00376944	0.00981679	1.52251e-05	4583	0.0757168	694	24.9726	52.2351	0.478081	0.632593	0.00915248	0.0191442	4.99806e-05	618	0.0138406	17	1.47577	7.62745	0.193482	0.846582	0.0253665	0.131105	6.1571e-05	0.949371
rs548864996	8	19902397	G	C	c	g	-0.0209	0.0214	0.3289	--+	0	0.773	2	0.6794	9694	0.018495	359	43.468	40.3277	1.07787	0.281092	0.0267278	0.0247968	0.000119971	4583	0.0132751	122	4.29661	23.4151	0.183497	0.854408	0.00783672	0.0427075	7.36307e-06	618	0.00170469	2	-2.14888	2.94986	-0.728469	0.466327	-0.24695	0.338999	0.000872807	0.986102
rs193218255	8	19902398	C	T	t	c	-0.0222	0.0214	0.2981	--+	0	0.712	2	0.7004	9694	0.0185042	359	43.6439	40.3276	1.08223	0.279149	0.026836	0.0247969	0.000120945	4583	0.0133872	123	7.1738	23.5039	0.305218	0.7602	0.0129858	0.0425461	2.03713e-05	618	0.00170469	2	-2.14888	2.94986	-0.728469	0.466327	-0.24695	0.338999	0.000872807	0.988506
rs201980732	8	19902416	T	TA	t	ta	-0.0763	0.0217	0.0004321	--+	0	0.377	2	0.8284	9694	0.0185948	361	-115.55	40.4874	-2.85398	0.00431746	-0.0704907	0.0246991	0.000841102	4583	0.0119024	109	-47.0903	21.9719	-2.1432	0.032097	-0.0975426	0.0455126	0.00100444	618	0.000809061	1	0.338875	2.09787	0.161533	0.871674	0.0769982	0.476673	4.29158e-05	7.44725e-06
rs115669465	8	19902439	G	A	a	g	-0.0157	0.0205	0.445	-+-	85.4	13.71	2	0.001054	9694	0.0214422	416	60.6633	43.1139	1.40705	0.159413	0.0326356	0.0231944	0.000204439	4583	0.0123707	113	-34.7646	22.3636	-1.55451	0.120062	-0.0695109	0.0447155	0.000528431	618	0.00243851	3	11.2951	3.59042	3.14588	0.00165587	0.876187	0.278519	0.0162773	0.972873
rs116135967	8	19902655	G	C	c	g	-0.0571	0.012	2.067e-06	---	0	0.88	2	0.644	9694	0.0619245	1201	278.839	71.6832	3.88988	0.000100295	0.0542649	0.0139503	0.00156249	4583	0.041962	385	101.046	40.9987	2.46461	0.0137163	0.0601143	0.024391	0.0013283	618	0.0194296	24	15.0369	10.1227	1.48546	0.137422	0.146745	0.0987874	0.00362926	1
rs1441769	8	19902710	T	C	t	c	-0.0062	0.0082	0.4452	--+	4.6	2.097	2	0.3504	9694	0.111272	2157	-82.3037	93.6829	-0.878535	0.379653	-0.00937776	0.0106743	7.9701e-05	4583	0.159676	1464	-47.0341	73.4887	-0.640018	0.522161	-0.00870907	0.0136075	8.95743e-05	618	0.193714	239	35.7407	29.1934	1.22427	0.220849	0.0419367	0.0342543	0.00246521	0.972008
rs116630973	8	19902724	C	T	t	c	-0.0191	0.0141	0.1748	--+	0	1.577	2	0.4545	9694	0.0464969	901	67.9169	63.224	1.07423	0.282721	0.0169908	0.0158168	0.000119162	4583	0.0251479	231	33.6215	31.7648	1.05845	0.289849	0.0333216	0.0314814	0.000244986	618	0.00485437	6	-5.30195	4.95713	-1.06956	0.284817	-0.215762	0.20173	0.00188151	0.995675
rs73599621	8	19902870	A	G	a	g	0.0105	0.0094	0.2614	++-	0	1.752	2	0.4165	9694	0.114835	2226	109.688	95.4891	1.14869	0.250682	0.0120296	0.0104724	0.000136256	4583	0.0603712	553	20.9133	47.317	0.441982	0.658502	0.00934087	0.021134	4.27177e-05	618	0.0129401	16	-10.515	8.58956	-1.22416	0.220891	-0.142517	0.11642	0.00246476	0.991027
rs151138389	8	19902991	T	C	t	c	-0.0015	0.0239	0.9493	+--	34.2	3.037	2	0.219	9694	0.0157405	305	3.14129	37.2038	0.0844345	0.932711	0.00226951	0.0268789	7.36181e-07	4583	0.00882653	81	-2.14991	19.1933	-0.112013	0.910813	-0.00583607	0.0521015	2.74372e-06	618	0.000809061	1	-3.65574	2.10309	-1.73827	0.0821633	-0.82653	0.47549	0.00496971	0.341458
rs28586583	8	19902992	A	G	a	g	-0.0063	0.0082	0.442	--+	0	0.082	2	0.9597	9694	0.151571	2939	-73.2095	108.106	-0.677202	0.498278	-0.00626425	0.00925019	4.73567e-05	4583	0.0878369	805	-22.2734	55.625	-0.400421	0.688846	-0.00719858	0.0179775	3.50617e-05	618	0.0146497	18	1.81465	7.77855	0.233289	0.815537	0.0299913	0.128559	8.95125e-05	0.0269153
rs112380162	8	19902996	C	T	t	c	0.0752	0.0206	0.0002563	+++	24.1	2.634	2	0.268	9694	0.0212303	412	-115.639	43.1719	-2.67856	0.00739395	-0.062044	0.0231632	0.00074088	4583	0.0118105	108	-54.7637	21.8412	-2.50735	0.0121639	-0.114799	0.0457849	0.00137477	618	0.0041068	5	-7.25872	4.55691	-1.5929	0.111182	-0.349557	0.219447	0.00417325	5.05584e-06
rs73667450	8	19903156	G	A	a	g	0.0763	0.0217	0.0004321	++-	0	0.377	2	0.8284	9694	0.0185948	361	-115.55	40.4874	-2.85398	0.00431746	-0.0704907	0.0246991	0.000841102	4583	0.0119024	109	-47.0903	21.9719	-2.1432	0.032097	-0.0975426	0.0455126	0.00100444	618	0.000809061	1	0.338875	2.09787	0.161533	0.871674	0.0769982	0.476673	4.29158e-05	7.44725e-06
rs73667451	8	19903157	C	G	c	g	-0.0763	0.0217	0.0004321	--+	0	0.377	2	0.8284	9694	0.0185948	361	-115.55	40.4874	-2.85398	0.00431746	-0.0704907	0.0246991	0.000841102	4583	0.0119024	109	-47.0903	21.9719	-2.1432	0.032097	-0.0975426	0.0455126	0.00100444	618	0.000809061	1	0.338875	2.09787	0.161533	0.871674	0.0769982	0.476673	4.29158e-05	7.44725e-06
rs112593498	8	19903163	A	C	a	c	-0.053	0.0147	0.0003087	---	17.2	2.415	2	0.299	9694	0.0426487	827	-171.003	60.2945	-2.83613	0.00456636	-0.047038	0.0165853	0.000830612	4583	0.0243145	223	-65.3751	31.1154	-2.10105	0.0356365	-0.0675245	0.0321384	0.000965322	618	0.00572411	7	-9.1692	5.31726	-1.72442	0.0846317	-0.324307	0.188067	0.00489084	5.75646e-06
rs200173637	8	19903173	CA	C	ca	c	-0.0095	0.0172	0.5832	-++	0	1.066	2	0.5869	9694	0.0299308	580	-43.5322	51.1631	-0.850851	0.394852	-0.0166302	0.0195453	7.4757e-05	4583	0.0181347	166	8.29165	27.0463	0.306573	0.759169	0.0113351	0.0369737	2.05526e-05	618	0.0040623	5	3.38579	4.56967	0.740926	0.458738	0.16214	0.218834	0.000902913	0.0545489
rs73667452	8	19903221	G	C	c	g	0.0763	0.0217	0.000433	++-	0	0.376	2	0.8286	9694	0.018592	360	-115.522	40.4815	-2.85369	0.00432141	-0.0704938	0.0247026	0.000840931	4583	0.0119006	109	-47.0686	21.9688	-2.14252	0.0321513	-0.0975259	0.0455192	0.00100381	618	0.000809061	1	0.338875	2.09787	0.161533	0.871674	0.0769982	0.476673	4.29158e-05	7.44725e-06
rs182105241	8	19903275	C	G	c	g	0.0316	0.0252	0.2102	+--	0	0.468	2	0.7913	9694	0.0143162	278	50.3447	35.6756	1.41118	0.158191	0.039556	0.0280304	0.000205641	4583	0.00701931	64	-0.0753906	16.9677	-0.00444318	0.996455	-0.000261861	0.0589355	4.31704e-09	618	0.00161812	2	-0.635155	2.94515	-0.215661	0.829252	-0.073226	0.339541	7.64965e-05	0.994117
rs555382733	8	19903310	C	G	c	g	-0.0599	0.0273	0.02853	---	0	0.728	2	0.6949	9694	0.0125835	244	-68.5803	33.7311	-2.03315	0.0420378	-0.0602751	0.0296462	0.000426857	4583	0.00462448	42	-8.50275	13.7944	-0.616389	0.537638	-0.0446839	0.0724929	8.30824e-05	618	0.00161812	2	-2.98746	2.97266	-1.00498	0.314908	-0.338073	0.336399	0.00166115	0.00035047
rs2410615	8	19903497	C	G	c	g	0.0265	0.0069	0.0001301	+++	0	1.387	2	0.4999	9694	0.238967	4633	367.267	127.148	2.88851	0.0038707	0.0227178	0.00786487	0.000861576	4583	0.139859	1282	170.934	67.6131	2.52812	0.0114675	0.037391	0.01479	0.00139764	618	0.0394927	49	15.1555	13.3352	1.13651	0.255744	0.0852263	0.0749896	0.00212443	0.999997
rs370805523	8	19903519	C	T	t	c	0.0025	0.0226	0.913	-++	34.8	3.067	2	0.2158	9694	0.0177041	343	3.20838	39.3519	0.0815305	0.93502	0.00207183	0.0254117	6.86412e-07	4583	0.0097866	90	-4.38818	20.1432	-0.217849	0.827547	-0.010815	0.0496444	1.03779e-05	618	0.000809871	1	-3.65744	2.10309	-1.73908	0.082021	-0.826915	0.47549	0.00497433	0.274375
rs373899412	8	19903558	C	T	t	c	0.0025	0.0226	0.913	-++	34.8	3.067	2	0.2158	9694	0.0177041	343	3.20838	39.3519	0.0815305	0.93502	0.00207183	0.0254117	6.86412e-07	4583	0.0097866	90	-4.38818	20.1432	-0.217849	0.827547	-0.010815	0.0496444	1.03779e-05	618	0.000809871	1	-3.65744	2.10309	-1.73908	0.082021	-0.826915	0.47549	0.00497433	0.274375
rs531335398	8	19903561	G	A	a	g	-0.0213	0.0214	0.321	--+	0	0.77	2	0.6804	9694	0.018474	358	44.216	40.2881	1.09749	0.272425	0.0272411	0.0248212	0.00012438	4583	0.013276	122	4.23674	23.4112	0.18097	0.856391	0.00773006	0.0427145	7.16165e-06	618	0.00171036	2	-2.12227	2.94993	-0.719431	0.471876	-0.24388	0.338991	0.000851284	0.986892
rs368615813	8	19903566	C	T	t	c	-0.1163	0.0232	5.357e-07	---	0	0.368	2	0.8318	9694	0.0161538	313	159.582	37.6584	4.23763	2.25894e-05	0.112528	0.0265545	0.00185435	4583	0.010529	97	53.799	20.748	2.59298	0.00951482	0.124975	0.0481975	0.00147027	618	0.00164806	2	2.6647	2.94585	0.904561	0.365698	0.307063	0.339461	0.00134577	1
rs189066734	8	19903921	G	A	a	g	-0.0295	0.0238	0.2159	---	0	0.636	2	0.7276	9694	0.0147518	286	48.4683	36.2782	1.33602	0.181543	0.036827	0.0275648	0.000184319	4583	0.0100388	92	0.360325	20.5214	0.0175585	0.985991	0.000855617	0.0487296	6.74176e-08	618	0.00329854	4	3.12779	5.0606	0.618067	0.536531	0.122133	0.197605	0.0006283	0.993849
rs571547989	8	19903959	A	G	a	g	0.0314	0.0241	0.1922	+++	0	0.19	2	0.9094	9694	0.0145228	282	47.6549	35.5727	1.33965	0.18036	0.0376595	0.0281115	0.000185322	4583	0.0109567	100	6.35614	21.379	0.297308	0.766232	0.0139065	0.0467749	1.93291e-05	618	0.000895631	1	0.185982	2.10455	0.0883714	0.929581	0.0419907	0.475162	1.28446e-05	0.994935
rs77595839	8	19904010	C	T	t	c	-0.0062	0.0153	0.684	+-+	19.4	2.482	2	0.2891	9694	0.0407976	791	-13.3868	58.118	-0.230338	0.817829	-0.00396328	0.0172064	5.47869e-06	4583	0.0222998	204	43.0023	29.3582	1.46475	0.14299	0.0498922	0.034062	0.000469163	618	0.00405502	5	-3.05272	4.55474	-0.670229	0.502712	-0.14715	0.219552	0.000738826	0.909997
rs73667453	8	19904087	C	G	c	g	-0.0763	0.0217	0.0004321	--+	0	0.377	2	0.8284	9694	0.0185948	361	-115.55	40.4874	-2.85398	0.00431746	-0.0704907	0.0246991	0.000841102	4583	0.0119024	109	-47.0903	21.9719	-2.1432	0.032097	-0.0975426	0.0455126	0.00100444	618	0.000809061	1	0.338875	2.09787	0.161533	0.871674	0.0769982	0.476673	4.29158e-05	7.44725e-06
rs35469180	8	19904091	A	T	a	t	0.0261	0.0075	0.000488	+++	2.7	2.055	2	0.3579	9694	0.193219	3746	306.087	117.379	2.60769	0.00911559	0.022216	0.00851944	0.000702193	4583	0.115397	1058	139.773	62.7099	2.22888	0.0258222	0.0355426	0.0159464	0.00108635	618	0.0346383	43	20.4575	13.0758	1.56453	0.117693	0.119651	0.0764771	0.00402591	0.999992
rs75591007	8	19904120	T	G	t	g	0.0564	0.0118	1.761e-06	+++	0	0.913	2	0.6335	9694	0.0644181	1249	285.364	73.1253	3.9024	9.52436e-05	0.053366	0.0136752	0.00157257	4583	0.043147	395	104.619	41.6249	2.51337	0.0119585	0.0603813	0.0240241	0.00138137	618	0.0194296	24	15.0369	10.1227	1.48546	0.137422	0.146745	0.0987874	0.00362926	1
rs78801629	8	19904299	A	G	a	g	0.0375	0.0167	0.02473	++-	0	0.364	2	0.8335	9694	0.0323085	626	119.293	53.0045	2.25063	0.0244091	0.0424611	0.0188663	0.000523061	4583	0.0185291	170	15.6013	27.5379	0.56654	0.571027	0.0205731	0.0363136	7.01874e-05	618	0.00242718	3	-0.518453	3.58082	-0.144786	0.88488	-0.0404337	0.279265	3.44785e-05	0.999699
rs143300452	8	19904348	T	C	t	c	-0.0284	0.0295	0.3359	-++	0	0.492	2	0.782	9694	0.0105407	204	-34.8719	30.6664	-1.13714	0.255481	-0.0370809	0.032609	0.000133528	4583	0.00489668	45	1.58709	14.2054	0.111725	0.911041	0.007865	0.070396	2.72961e-06	618	0.000809061	1	0.702514	2.09733	0.334956	0.737658	0.159706	0.476796	0.000184532	0.014519
rs7008626	8	19904466	G	A	a	g	-0.0249	0.0064	0.0001004	---	0	1.176	2	0.5555	9694	0.303118	5877	412.308	137.792	2.99224	0.0027694	0.0217156	0.00725729	0.000924565	4583	0.179013	1641	180.774	72.8131	2.48271	0.0130386	0.0340971	0.0137338	0.00134788	618	0.0468803	58	15.6928	14.3995	1.08982	0.275793	0.0756847	0.0694471	0.00195346	0.999997
rs6995392	8	19904486	T	C	t	c	0.0027	0.0144	0.8501	+++	0	0.3	2	0.8606	9694	0.0440731	854	2.04171	61.7433	0.0330678	0.973621	0.000535569	0.0161961	1.12916e-07	4583	0.0251342	230	8.36278	31.5644	0.264943	0.791053	0.00839371	0.0316812	1.53498e-05	618	0.00566343	7	2.73801	5.32203	0.514469	0.606924	0.0966678	0.187898	0.000435325	0.800038
rs28595414	8	19904506	G	A	a	g	0.028	0.0167	0.0929	++-	0	0.22	2	0.8957	9694	0.0335047	650	-79.7447	53.6829	-1.48548	0.137417	-0.0276714	0.0186279	0.000227865	4583	0.017099	157	-22.3235	26.2835	-0.849335	0.395695	-0.0323143	0.0380466	0.000157745	618	0.00323625	4	1.39673	4.10565	0.340196	0.733709	0.0828606	0.243567	0.000190351	0.00163343
rs6995406	8	19904543	T	G	t	g	0.0221	0.0062	0.000377	+++	5.3	2.111	2	0.3479	9694	0.339112	6575	376.41	142.115	2.64862	0.00808211	0.0186371	0.00703654	0.00072441	4583	0.1978	1813	174.906	74.3783	2.35158	0.018694	0.0316164	0.0134448	0.00120925	618	0.0500963	62	21.2984	14.3288	1.4864	0.137173	0.103735	0.0697895	0.00363387	0.999994
rs74837140	8	19904853	A	C	a	c	-0.0109	0.0173	0.5288	-++	0	1.141	2	0.5653	9694	0.0297576	577	-48.3255	51.0702	-0.946257	0.344018	-0.0185286	0.0195809	9.24619e-05	4583	0.0181149	166	8.43817	27.0471	0.311981	0.755055	0.0115347	0.0369726	2.12841e-05	618	0.00404531	5	3.37317	4.56991	0.738125	0.460438	0.161518	0.218823	0.000896101	0.0421681
rs79191030	8	19905195	C	G	c	g	-0.0187	0.0231	0.4169	---	0	0.062	2	0.9695	9694	0.00248427	48	-2.57608	15.0646	-0.171002	0.864222	-0.0113512	0.0663806	3.01959e-06	4583	0.0355125	326	-29.7175	36.4112	-0.816164	0.414406	-0.0224152	0.0274641	0.000145665	618	0.0708277	88	-2.87247	17.9971	-0.159607	0.87319	-0.0088685	0.0555645	4.18989e-05	0.976416
rs6586879	8	19905221	C	T	t	c	-0.0193	0.0059	0.001103	---	0	1.076	2	0.5839	9694	0.437574	8484	374.967	149.539	2.50748	0.0121595	0.016768	0.00668721	0.000649263	4583	0.251593	2306	161.509	78.1606	2.06637	0.0387932	0.0264375	0.0127942	0.00093372	618	0.0614895	76	16.2874	15.0867	1.07959	0.280327	0.0715586	0.0662834	0.00191695	0.999985
rs116020286	8	19905237	G	C	c	g	0.0446	0.0228	0.04986	+++	43.9	3.565	2	0.1682	9694	0.0183916	357	-40.9187	40.0771	-1.021	0.307255	-0.0254759	0.0249519	0.000107646	4583	0.00755542	69	-43.0204	17.6797	-2.43333	0.0149607	-0.137634	0.0565622	0.00129479	618	0.00218932	3	-2.21206	3.30697	-0.66891	0.503553	-0.202273	0.302392	0.000735923	0.00070908
rs141913349	8	19905265	G	A	a	g	0.029	0.0268	0.2789	+-+	41.6	3.425	2	0.1804	9694	0.0129656	251	-48.8414	33.8089	-1.44463	0.148561	-0.0427294	0.029578	0.000215506	4583	0.00573325	53	13.2198	15.3856	0.859231	0.390213	0.0558466	0.064996	0.000161443	618	0.00242718	3	-4.78349	3.59367	-1.33109	0.183159	-0.370399	0.278267	0.00291415	0.0100004
rs6996383	8	19905305	A	C	a	c	0.0189	0.0059	0.001374	+++	0	0.798	2	0.6711	9694	0.439554	8522	370.487	149.405	2.47975	0.0131475	0.0165975	0.00669321	0.000634981	4583	0.252457	2314	157.219	78.0666	2.01391	0.0440189	0.0257973	0.0128096	0.000886909	618	0.0622233	77	13.9521	15.2825	0.912949	0.361269	0.0597382	0.0654343	0.00137085	0.999982
rs7013749	8	19905349	G	A	a	g	0.0039	0.0088	0.6594	+++	0	0.578	2	0.749	9694	0.13232	2565	-31.6326	101.53	-0.311558	0.755377	-0.00306861	0.00984926	1.00236e-05	4583	0.0720429	660	-11.7207	51.064	-0.22953	0.818457	-0.00449494	0.0195833	1.15206e-05	618	0.0137476	17	-6.87695	8.71675	-0.788936	0.43015	-0.090508	0.114722	0.00102372	0.0789326
rs144107511	8	19905940	T	C	t	c	0.0195	0.0215	0.3622	++-	0	0.814	2	0.6655	9694	0.0184286	357	42.3705	40.26	1.05242	0.292606	0.0261406	0.0248385	0.000114373	4583	0.0131039	120	2.23745	23.2964	0.0960427	0.923487	0.00412263	0.042925	2.0171e-06	618	0.00170065	2	-2.14253	2.94926	-0.726465	0.467554	-0.246322	0.339068	0.000868013	0.982695
rs563683325	8	19906143	A	G	a	g	-0.0233	0.0252	0.3547	---	0	0.333	2	0.8466	9694	0.0141666	275	-32.0884	35.1601	-0.912636	0.361434	-0.0259566	0.0284413	8.60082e-05	4583	0.00814019	75	-2.96934	18.2088	-0.163072	0.870462	-0.00895568	0.0549186	5.81511e-06	618	0.00161812	2	-1.69081	2.94247	-0.574623	0.565546	-0.195286	0.339851	0.000543079	0.0163687
rs11997573	8	19906222	C	T	t	c	-0.024	0.0064	0.0001666	---	0	1.977	2	0.3722	9694	0.307288	5958	402.444	138.451	2.90676	0.00365194	0.0209948	0.00722276	0.000872496	4583	0.180518	1655	166.243	72.9177	2.27987	0.0226154	0.0312663	0.0137141	0.00113663	618	0.0493261	61	22.9726	14.5174	1.58242	0.113554	0.109002	0.068883	0.00411851	0.999996
rs77032723	8	19906481	C	T	t	c	0.0493	0.0184	0.007514	+++	35.3	3.092	2	0.2131	9694	0.00401645	78	-33.5678	17.9971	-1.86518	0.0621558	-0.103638	0.0555646	0.000359243	4583	0.0565937	519	-60.1774	45.7695	-1.31479	0.18858	-0.0287264	0.0218486	0.000378018	618	0.108867	135	-51.19	22.8247	-2.24275	0.024913	-0.0982598	0.0438122	0.0082729	0.999916
rs149745200	8	19906492	C	T	t	c	0.0735	0.0216	0.0006621	++-	0	0.456	2	0.7963	9694	0.0188509	365	-110.935	40.7379	-2.72313	0.00646665	-0.0668451	0.0245472	0.000765741	4583	0.0119096	109	-47.1592	21.9717	-2.14637	0.0318438	-0.0976879	0.0455132	0.00100741	618	0.000809061	1	0.338875	2.09787	0.161533	0.871674	0.0769982	0.476673	4.29158e-05	1.03301e-05
rs183240170	8	19906544	C	T	t	c	-0.0274	0.0266	0.3024	--+	0	0.321	2	0.8517	9694	0.0129163	250	38.9653	33.6931	1.15648	0.247486	0.0343238	0.0296797	0.000138108	4583	0.00658772	60	0.450487	16.4414	0.0273996	0.978141	0.0016665	0.0608221	1.64167e-07	618	0.00161893	2	-0.634016	2.94515	-0.215275	0.829553	-0.0730947	0.339541	7.62224e-05	0.988241
rs555179371	8	19906545	G	A	a	g	0.0161	0.0346	0.6405	+++	0	0.635	2	0.7279	9694	0.00757138	147	-1.93925	26.0095	-0.0745592	0.940565	-0.00286661	0.0384474	5.74047e-07	4583	0.00378464	35	-11.4809	12.4818	-0.919811	0.357671	-0.0736924	0.0801169	0.000185011	618	0.000809061	1	-0.0880606	2.09916	-0.0419503	0.966538	-0.0199843	0.47638	2.89446e-06	0.0731685
rs187010382	8	19906556	T	G	t	g	0.0146	0.0206	0.4775	+-+	84.9	13.269	2	0.001314	9694	0.0213592	414	56.0823	43.0348	1.30318	0.192512	0.0302821	0.023237	0.000175371	4583	0.012259	112	-32.8632	22.262	-1.4762	0.139891	-0.0663101	0.0449195	0.000476528	618	0.00243851	3	11.2951	3.59042	3.14588	0.00165587	0.876187	0.278519	0.0162773	0.967381
rs187874003	8	19906694	G	A	a	g	-0.0293	0.0238	0.2187	-+-	0	0.684	2	0.7104	9694	0.0147504	286	48.5209	36.2776	1.33749	0.181063	0.0368682	0.0275653	0.000184725	4583	0.0100763	92	-0.10494	20.5286	-0.0051119	0.995921	-0.000249014	0.0487126	5.7143e-09	618	0.00335032	4	3.23311	5.06111	0.638814	0.522944	0.12622	0.197585	0.00067119	0.993688
rs148826863	8	19906704	G	T	t	g	-0.0025	0.0145	0.8658	---	0	0.311	2	0.8559	9694	0.0430769	835	0.296078	61.0636	0.00484868	0.996131	7.94037e-05	0.0163764	2.42769e-09	4583	0.0249103	228	8.60476	31.427	0.273802	0.784237	0.00871232	0.0318198	1.63935e-05	618	0.00566343	7	2.73801	5.32203	0.514469	0.606924	0.0966678	0.187898	0.000435325	0.78771
rs77931429	8	19906826	G	A	a	g	-0.0191	0.0136	0.1599	--+	0	0.171	2	0.9183	9694	0.05055	980	92.4293	65.2585	1.41636	0.156671	0.0217038	0.0153237	0.000207153	4583	0.0281506	258	11.6429	33.3735	0.348866	0.72719	0.0104534	0.0299639	2.66144e-05	618	0.00647816	8	-0.755351	5.64288	-0.133859	0.893514	-0.0237218	0.177214	2.94708e-05	0.996284
rs73599626	8	19907068	T	C	t	c	-0.0026	0.0088	0.7666	---	0	0.605	2	0.7388	9694	0.132403	2567	-16.1982	101.67	-0.159322	0.873415	-0.00156706	0.00983577	2.62119e-06	4583	0.0726873	666	-10.8276	51.3304	-0.21094	0.832934	-0.00410946	0.0194816	9.7301e-06	618	0.0137451	17	-6.8836	8.71675	-0.789698	0.429704	-0.0905955	0.114722	0.0010257	0.133005
rs192913981	8	19907197	T	C	t	c	0.015	0.0281	0.5945	+-+	0	0.889	2	0.6411	9694	0.0116983	227	19.9245	31.4939	0.632647	0.526964	0.0200879	0.0317522	4.13303e-05	4583	0.00658772	60	-3.483	16.3402	-0.213155	0.831206	-0.0130449	0.0611988	9.93555e-06	618	0.0016254	2	2.512	2.94646	0.85255	0.393909	0.289348	0.339391	0.00119546	0.941964
rs4368997	8	19907243	T	G	t	g	0.0186	0.0068	0.006343	+++	20.9	2.527	2	0.2826	9694	0.251797	4882	235.845	129.317	1.82378	0.0681857	0.0141032	0.00773294	0.00034347	4583	0.145452	1333	144.249	67.7658	2.12865	0.0332836	0.0314118	0.0147567	0.000990844	618	0.0419248	52	20.2004	13.8733	1.45607	0.145374	0.104955	0.072081	0.00348706	0.999928
rs184822735	8	19907417	G	A	a	g	-0.0359	0.026	0.1682	--+	0	0.548	2	0.7603	9694	0.0134233	260	53.3814	34.457	1.54922	0.12133	0.0449609	0.0290217	0.000247839	4583	0.00679675	62	0.165983	16.6917	0.00994406	0.992066	0.00059575	0.0599101	2.16235e-08	618	0.00161812	2	-0.635155	2.94515	-0.215661	0.829252	-0.073226	0.339541	7.64965e-05	0.996006
rs146842114	8	19907570	T	C	t	c	0.0076	0.0098	0.4375	-+-	34.4	3.051	2	0.2175	9694	0.101749	1973	-0.0425002	90.4037	-0.000470116	0.999625	-5.20018e-06	0.0110615	2.28221e-11	4583	0.0580439	532	84.1327	46.7039	1.80141	0.0716388	0.0385708	0.0214115	0.000709614	618	0.0137451	17	-4.87022	7.62006	-0.639132	0.522737	-0.0838748	0.131233	0.000671857	0.973701
rs180824493	8	19907627	C	T	t	c	0.0664	0.0268	0.01307	+++	0	0.673	2	0.7144	9694	0.0131092	254	-78.5615	34.4835	-2.27824	0.0227125	-0.0660675	0.0289994	0.000535973	4583	0.00488686	45	-11.2272	14.1218	-0.795027	0.426598	-0.0562978	0.0708125	0.000138217	618	0.00161812	2	-2.98746	2.97266	-1.00498	0.314908	-0.338073	0.336399	0.00166115	0.000152256
rs7840666	8	19907647	T	G	t	g	0.0186	0.0062	0.002647	+++	0	1.666	2	0.4348	9694	0.347939	6746	296.914	142.497	2.08365	0.037192	0.0146224	0.00701768	0.000448327	4583	0.200672	1839	175.201	74.5069	2.35147	0.0186992	0.0315605	0.0134216	0.00120915	618	0.0500979	62	13.2186	14.4999	0.911633	0.361962	0.0628716	0.0689659	0.0013669	0.999967
rs7840815	8	19907747	T	G	t	g	0.0259	0.0075	0.000515	+++	0	1.978	2	0.3719	9694	0.195008	3781	309.635	117.867	2.62698	0.00861466	0.0222876	0.00848412	0.000712621	4583	0.115406	1058	135.717	62.6644	2.16577	0.0303287	0.0345614	0.015958	0.00102571	618	0.0346359	43	20.453	13.0751	1.56427	0.117755	0.119637	0.0764811	0.00402456	0.999991
rs7840959	8	19907795	T	C	t	c	0.0178	0.0062	0.004027	+++	0	1.962	2	0.375	9694	0.352782	6840	287.99	143.058	2.01311	0.0441034	0.014072	0.00699019	0.000418484	4583	0.202072	1852	159.644	74.6487	2.1386	0.0324678	0.0286489	0.0133961	0.00100014	618	0.0517136	64	18.3052	14.4399	1.26768	0.204912	0.0877904	0.0692527	0.00264312	0.999952
rs7818864	8	19908000	G	C	c	g	-0.0173	0.0062	0.005008	---	0	1.944	2	0.3784	9694	0.352982	6844	280.077	143.038	1.95805	0.0502236	0.013689	0.00699114	0.000395909	4583	0.202294	1854	156.31	74.7021	2.09245	0.0363983	0.0280106	0.0133865	0.000957434	618	0.0517144	64	18.3109	14.4401	1.26806	0.204777	0.087815	0.0692515	0.00264469	0.999939
rs60918173	8	19908029	C	T	t	c	0.006	0.0086	0.4856	+++	0	1.352	2	0.5085	9694	0.13858	2687	-57.6335	103.639	-0.556098	0.578144	-0.00536571	0.00964886	3.19336e-05	4583	0.0761947	698	-12.7952	52.2465	-0.244901	0.806533	-0.00468741	0.01914	1.31153e-05	618	0.0145566	18	-10.7326	8.85386	-1.21219	0.22544	-0.136911	0.112945	0.00241678	0.0338114
rs10088268	8	19908136	G	A	a	g	0.0106	0.0171	0.5372	++-	0	0.113	2	0.9453	9694	0.031224	605	-35.5175	52.0071	-0.682937	0.494647	-0.0131316	0.0192282	4.81622e-05	4583	0.0167564	154	-0.961457	26.3222	-0.0365264	0.970863	-0.00138767	0.0379907	2.91752e-07	618	0.00162136	2	0.466233	2.91211	0.160101	0.872801	0.0549777	0.343393	4.21586e-05	0.0436032
rs141473638	8	19908175	C	CAG	cag	c	-0.0139	0.0059	0.01832	---	0	0.976	2	0.6139	9694	0.488793	9477	242.502	149.719	1.61971	0.105294	0.0108183	0.00667917	0.000270907	4583	0.277014	2539	150.944	78.2616	1.92871	0.0537667	0.0246444	0.0127777	0.000813455	618	0.0660639	82	6.67765	15.0104	0.44487	0.656414	0.0296375	0.0666207	0.000325508	0.999782
rs112424307	8	19908251	G	A	a	g	-0.007	0.0078	0.3657	---	0	1.329	2	0.5145	9694	0.16055	3113	18.8848	109.924	0.171799	0.863595	0.0015629	0.00909723	3.04781e-06	4583	0.115647	1060	88.311	63.8872	1.3823	0.166881	0.0216365	0.0156526	0.000417831	618	0.0893155	110	9.27639	20.3908	0.45493	0.64916	0.0223105	0.0490417	0.000340396	0.982165
rs144217963	8	19908450	T	C	t	c	-0.0756	0.0216	0.0004686	--+	0	0.394	2	0.8213	9694	0.0187495	364	-115.047	40.6475	-2.83034	0.0046498	-0.0696314	0.0246017	0.000827225	4583	0.0119024	109	-47.0903	21.9719	-2.1432	0.032097	-0.0975426	0.0455126	0.00100444	618	0.000809061	1	0.338875	2.09787	0.161533	0.871674	0.0769982	0.476673	4.29158e-05	7.80199e-06
rs142022637	8	19908632	C	A	a	c	0.0545	0.0147	0.0002119	+++	9.5	2.21	2	0.3313	9694	0.0424804	824	-181.187	60.1823	-3.01064	0.00260697	-0.0500254	0.0166162	0.000935973	4583	0.024195	222	-61.279	31.0518	-1.97344	0.0484451	-0.0635532	0.0322042	0.000851624	618	0.00572411	7	-9.1692	5.31726	-1.72442	0.0846317	-0.324307	0.188067	0.00489084	4.29053e-06
rs146007469	8	19908634	T	C	t	c	0.0004	0.0251	0.9876	+-+	0	1.555	2	0.4597	9694	0.00157561	31	3.33692	11.5001	0.290165	0.77169	0.0252316	0.086956	8.69431e-06	4583	0.028501	261	-21.5337	33.3954	-0.644811	0.51905	-0.0193084	0.0299443	9.09209e-05	618	0.0715769	88	18.8137	18.3183	1.02705	0.304398	0.0560668	0.0545903	0.00173491	0.440672
rs139915535	8	19908722	A	G	a	g	0.0174	0.0062	0.004883	+++	0	1.945	2	0.3782	9694	0.351969	6824	280.867	142.962	1.96462	0.0494579	0.0137422	0.00699484	0.000398569	4583	0.202099	1852	156.592	74.6605	2.09739	0.0359593	0.0280923	0.013394	0.000961958	618	0.0517144	64	18.3109	14.4401	1.26806	0.204777	0.087815	0.0692515	0.00264469	0.999942
rs182345767	8	19908752	C	G	c	g	0.0359	0.026	0.1682	++-	0	0.548	2	0.7603	9694	0.0134236	260	53.3853	34.457	1.54933	0.121302	0.0449642	0.0290217	0.000247875	4583	0.00679675	62	0.165983	16.6917	0.00994406	0.992066	0.00059575	0.0599101	2.16235e-08	618	0.00161812	2	-0.635155	2.94515	-0.215661	0.829252	-0.073226	0.339541	7.64965e-05	0.996006
rs573693767	8	19908790	TC	T	t	tc	-0.0021	0.0236	0.9277	-++	37.3	3.19	2	0.2029	9694	0.0162052	314	12.4989	37.7235	0.33133	0.740396	0.00878311	0.0265087	1.13362e-05	4583	0.00893039	82	-4.99351	19.2929	-0.258826	0.795769	-0.0134156	0.0518326	1.46493e-05	618	0.000809061	1	-3.65574	2.10309	-1.73827	0.0821633	-0.82653	0.47549	0.00496971	0.698011
rs200141887	8	19908840	AT	A	a	at	-0.0179	0.0062	0.003955	---	0	1.881	2	0.3904	9694	0.349814	6782	290.12	142.504	2.03587	0.0417639	0.0142863	0.00701732	0.000427999	4583	0.201055	1843	156.762	74.4451	2.10574	0.0352272	0.0282858	0.0134327	0.000969632	618	0.0517104	64	18.302	14.4378	1.26764	0.204926	0.0878001	0.0692626	0.00264295	0.999954
rs76084629	8	19908997	A	G	a	g	0.0244	0.0074	0.0009383	+++	14.6	2.343	2	0.3099	9694	0.200478	3887	287.84	119.042	2.41797	0.0156072	0.020312	0.00840041	0.000603738	4583	0.118682	1088	138.942	63.0802	2.20263	0.0276211	0.0349179	0.0158528	0.00106091	618	0.0349919	43	21.0217	13.0622	1.60936	0.107538	0.123208	0.0765569	0.00425993	0.999986
rs201184494	8	19909025	AGTT	A	a	agtt	-0.0217	0.0064	0.0006953	---	0	1.691	2	0.4293	9694	0.30779	5967	353.845	138.117	2.56192	0.0104096	0.0185488	0.00724022	0.000677759	4583	0.178726	1638	157.617	72.1807	2.18364	0.0289884	0.0302525	0.0138541	0.00104271	618	0.0448528	55	19.2182	14.0856	1.36439	0.172445	0.0968643	0.0709946	0.00306177	0.999989
rs13263509	8	19909053	G	A	a	g	0.0026	0.0082	0.7537	++-	0	1.7	2	0.4274	9694	0.111099	2154	-26.2149	93.6895	-0.279807	0.779626	-0.00298653	0.0106736	8.08464e-06	4583	0.148558	1362	-45.0789	72.1605	-0.624703	0.532166	-0.00865713	0.013858	8.53386e-05	618	0.177817	220	33.104	28.707	1.15317	0.248841	0.0401703	0.0348348	0.00218717	0.877028
rs76848063	8	19909596	G	T	t	g	-0.0229	0.0063	0.000291	---	0	1.399	2	0.4969	9694	0.319854	6201	393.28	139.995	2.80924	0.00496583	0.0200667	0.00714311	0.000814936	4583	0.184894	1695	162.123	72.7443	2.22867	0.0258358	0.0306371	0.0137468	0.00108615	618	0.0464709	57	18.583	14.3917	1.29124	0.196622	0.0897211	0.0694846	0.00274226	0.999995
rs60526148	8	19909692	C	T	t	c	-0.0003	0.0063	0.9556	+-+	34.3	3.045	2	0.2181	9694	0.739163	5057	-27.466	131.307	-0.209174	0.834313	-0.00159301	0.00761575	4.51814e-06	4583	0.495892	4545	81.2424	85.5612	0.949524	0.342354	0.0110976	0.0116875	0.000197156	618	0.274091	339	-44.8747	30.9435	-1.45021	0.146999	-0.0468665	0.032317	0.00345908	0.631706
rs149882624	8	19909856	G	A	a	g	-0.0321	0.019	0.09161	-+-	61.8	5.233	2	0.07304	9694	0.0247492	480	118.871	47.3115	2.51253	0.011987	0.0531061	0.0211365	0.000651879	4583	0.0126882	116	-30.283	22.7924	-1.32865	0.183964	-0.0582936	0.0438744	0.000386028	618	0.000809061	1	0.0743076	2.09524	0.0354649	0.971709	0.0169264	0.477271	2.06868e-06	0.998428
rs147558323	8	19910024	G	C	c	g	0.0104	0.0168	0.5369	++-	0	0.127	2	0.9383	9694	0.0326908	634	-36.8251	52.9679	-0.695233	0.486909	-0.0131255	0.0188793	4.99121e-05	4583	0.0177004	162	-0.325662	26.7612	-0.0121692	0.990291	-0.000454732	0.0373676	3.23833e-08	618	0.00161812	2	0.462644	2.91212	0.158869	0.873772	0.0545543	0.343393	4.15119e-05	0.0437233
rs142096299	8	19910040	T	C	t	c	0.0203	0.0211	0.3365	++-	0	0.864	2	0.6493	9694	0.0191998	372	46.0993	41.1534	1.12018	0.262635	0.0272197	0.0242994	0.000129576	4583	0.0133497	122	1.63386	23.4137	0.0697821	0.944367	0.0029804	0.04271	1.06485e-06	618	0.00170065	2	-2.14253	2.94926	-0.726465	0.467554	-0.246322	0.339068	0.000868013	0.985452
rs144303563	8	19910060	A	T	a	t	0.0224	0.0063	0.0003844	+++	0	1.383	2	0.5008	9694	0.319569	6196	381.062	139.978	2.72229	0.00648305	0.019448	0.00714397	0.000765271	4583	0.184979	1696	163.608	72.7471	2.249	0.0245124	0.0309153	0.0137463	0.00110606	618	0.0467872	58	17.7701	14.4109	1.2331	0.217537	0.0855674	0.0693919	0.00250089	0.999993
rs34906657	8	19910084	G	A	a	g	-0.0334	0.0174	0.05549	---	0	1.259	2	0.5329	9694	0.00555607	108	37.6132	21.6165	1.74002	0.0818549	0.0804953	0.046261	0.000312648	4583	0.0612252	561	61.5002	47.0089	1.30827	0.190783	0.0278302	0.0212726	0.000374276	618	0.126866	157	10.6849	24.7003	0.432583	0.665318	0.0175132	0.0404853	0.000307776	0.000790593
rs141758416	8	19910101	A	T	a	t	0.0203	0.022	0.3573	+-+	0	0.875	2	0.6457	9694	0.0174394	338	44.4035	39.513	1.12377	0.261111	0.0284405	0.0253081	0.000130407	4583	0.0114687	105	-5.77753	21.7611	-0.265498	0.790626	-0.0122006	0.0459536	1.54142e-05	618	0.00332201	4	3.15612	5.06093	0.623625	0.532874	0.123223	0.197592	0.000639651	0.983534
rs143738424	8	19910156	G	C	c	g	-0.0155	0.0138	0.2612	--+	0	1.443	2	0.4861	9694	0.048676	944	56.973	64.6331	0.881484	0.378056	0.0136383	0.015472	8.02368e-05	4583	0.0265611	243	29.6736	32.46	0.914156	0.360635	0.0281625	0.0308071	0.000182743	618	0.00494903	6	-5.18764	4.96306	-1.04525	0.295907	-0.210606	0.201489	0.00179696	0.991196
rs10097338	8	19910333	C	A	a	c	0.0016	0.0083	0.8471	++-	0	1.834	2	0.3998	9694	0.109311	2119	-16.0645	93.1379	-0.172481	0.863059	-0.00185189	0.0107368	3.07205e-06	4583	0.147449	1352	-42.363	71.7658	-0.590295	0.554993	-0.0082253	0.0139342	7.61968e-05	618	0.178571	221	35.0859	28.7188	1.2217	0.22182	0.0425401	0.0348203	0.00245487	0.804134
rs191832408	8	19910378	T	C	t	c	0.033	0.0255	0.1951	++-	0	0.342	2	0.843	9694	0.0138176	268	49.4488	35.3291	1.39966	0.161614	0.0396179	0.0283053	0.000202299	4583	0.00693323	64	2.02461	16.8219	0.120355	0.904202	0.00715466	0.0594462	3.16758e-06	618	0.00161812	2	-0.635155	2.94515	-0.215661	0.829252	-0.073226	0.339541	7.64965e-05	0.994798
rs58706755	8	19910460	C	T	t	c	-0.0261	0.0067	9.819e-05	---	0	1.326	2	0.5154	9694	0.254713	4938	414.75	131.485	3.15434	0.00160862	0.02399	0.00760541	0.00102745	4583	0.148422	1360	145.23	68.8242	2.11015	0.0348453	0.03066	0.0145298	0.000973702	618	0.041907	52	20.7767	14.357	1.44715	0.147854	0.100798	0.0696526	0.0034445	0.999997
rs59527229	8	19910461	T	A	a	t	-0.0261	0.0067	9.823e-05	---	0	1.326	2	0.5154	9694	0.254715	4938	414.73	131.486	3.15418	0.0016095	0.0239888	0.00760538	0.00102735	4583	0.148423	1360	145.233	68.8248	2.11019	0.0348419	0.0306604	0.0145297	0.000973739	618	0.041907	52	20.7767	14.357	1.44715	0.147854	0.100798	0.0696526	0.0034445	0.999997
rs552803676	8	19910780	G	T	t	g	-0.0039	0.0136	0.7731	-++	74.6	7.878	2	0.01947	9694	0.051966	1008	97.2628	66.4704	1.46325	0.143399	0.0220136	0.0150443	0.000221097	4583	0.0245088	225	-73.9186	31.4521	-2.3502	0.0187636	-0.074723	0.0317944	0.00120783	618	0.00302427	4	-2.11453	3.88485	-0.5443	0.586235	-0.140108	0.25741	0.000487274	0.8627
rs138274531	8	19910785	C	A	a	c	-0.0072	0.0077	0.3498	---	0	1.953	2	0.3765	9694	0.166432	3227	7.98591	111.128	0.0718625	0.942711	0.000646667	0.00899866	5.33274e-07	4583	0.118466	1086	103.764	64.4794	1.60925	0.107561	0.0249576	0.0155088	0.000566302	618	0.0905542	112	9.91239	20.5381	0.482634	0.629355	0.0234995	0.04869	0.000383118	0.984162
rs11995102	8	19910829	G	A	a	g	-0.0266	0.0065	4.794e-05	---	0	0.741	2	0.6903	9694	0.282238	5472	432.573	134.873	3.20726	0.00134008	0.0237798	0.00741438	0.00106222	4583	0.165686	1519	177.425	70.8893	2.50285	0.0123198	0.0353064	0.0141065	0.00136983	618	0.0435777	54	12.2043	14.3991	0.847572	0.396676	0.0588627	0.0694486	0.00118154	0.999999
rs144529866	8	19911095	C	T	t	c	-0.0162	0.0137	0.2392	--+	0	1.541	2	0.4629	9694	0.0489613	949	57.2195	64.8297	0.882613	0.377445	0.0136143	0.015425	8.04425e-05	4583	0.0268343	246	33.5476	32.5886	1.02943	0.303279	0.0315886	0.0306856	0.000231735	618	0.00495307	6	-5.17403	4.96308	-1.0425	0.297178	-0.210052	0.201488	0.00178752	0.99267
rs61060985	8	19911227	G	C	c	g	-0.0251	0.0065	0.0001087	---	0	1.178	2	0.555	9694	0.287473	5574	415.313	135.785	3.05861	0.0022237	0.0225253	0.00736457	0.000966033	4583	0.16735	1534	162.327	71.0633	2.28426	0.0223562	0.032144	0.014072	0.00114101	618	0.0448544	55	18.1142	14.3938	1.25847	0.208221	0.0874314	0.0694743	0.00260485	0.999997
rs193043808	8	19911249	T	C	t	c	-0.0103	0.0168	0.5387	--+	0	0.127	2	0.9387	9694	0.0326837	634	-36.662	52.9644	-0.692201	0.488811	-0.0130692	0.0188806	4.94777e-05	4583	0.0177005	162	-0.326586	26.7613	-0.0122037	0.990263	-0.000456019	0.0373673	3.25671e-08	618	0.00161812	2	0.462644	2.91212	0.158869	0.873772	0.0545543	0.343393	4.15119e-05	0.0445893
rs61277619	8	19911326	A	T	a	t	0.0252	0.0065	0.000108	+++	0	1.214	2	0.5449	9694	0.287501	5574	413.568	135.729	3.04701	0.00231128	0.0224492	0.00736763	0.000958724	4583	0.16724	1533	164.092	71.0618	2.30914	0.0209357	0.0324949	0.0140723	0.001166	618	0.0448762	55	18.1487	14.3959	1.26069	0.207421	0.0875727	0.0694642	0.00261403	0.999997
rs185594681	8	19911433	G	C	c	g	-0.0359	0.0254	0.1572	--+	0	0.284	2	0.8676	9694	0.0139336	270	52.3884	35.453	1.47769	0.139492	0.0416801	0.0282064	0.00022548	4583	0.00705368	65	3.97771	16.9222	0.235059	0.814163	0.0138906	0.059094	1.20824e-05	618	0.00161812	2	-0.635155	2.94515	-0.215661	0.829252	-0.073226	0.339541	7.64965e-05	0.996384
rs148490897	8	19911504	A	G	a	g	-0.0154	0.0192	0.4211	-+-	0	0.66	2	0.7188	9694	0.0249266	483	-45.1569	46.8077	-0.964733	0.334678	-0.0206106	0.021364	9.6108e-05	4583	0.0127671	117	4.91744	22.7268	0.216372	0.828698	0.00952059	0.044001	1.02377e-05	618	0.00161812	2	-1.69081	2.94247	-0.574623	0.565546	-0.195286	0.339851	0.000543079	0.0241519
rs61392749	8	19911570	T	C	t	c	0.0253	0.0072	0.0004321	+++	0	1.892	2	0.3884	9694	0.21443	4157	327.514	122.738	2.6684	0.00762139	0.0217406	0.00814744	0.000735269	4583	0.125552	1151	142.16	64.323	2.2101	0.0270984	0.0343594	0.0155465	0.00106812	618	0.0365866	45	20.3568	13.4978	1.50816	0.131513	0.111734	0.0740863	0.00374104	0.999993
rs147152717	8	19911601	C	T	t	c	-0.0265	0.0065	4.961e-05	---	0	0.748	2	0.6879	9694	0.282241	5472	433.513	134.919	3.21313	0.00131297	0.0238152	0.00741183	0.00106611	4583	0.16558	1518	174.598	70.888	2.46301	0.0137776	0.0347451	0.0141068	0.00132657	618	0.0432354	53	13.0283	14.3805	0.905976	0.364949	0.0630005	0.0695388	0.00134999	0.999999
rs140285970	8	19911688	G	A	a	g	-0.058	0.0119	1.03e-06	---	0	1.05	2	0.5914	9694	0.0636125	1233	284.915	72.7108	3.91847	8.91119e-05	0.0538912	0.0137531	0.00158555	4583	0.0432781	397	111.419	41.3898	2.69195	0.00710366	0.0650389	0.0241605	0.00158464	618	0.0196335	24	15.4349	10.1303	1.52365	0.127597	0.150405	0.098714	0.00381825	1
rs144157423	8	19911742	T	G	t	g	0.025	0.0065	0.0001204	+++	0	1.187	2	0.5524	9694	0.287124	5567	410.513	135.659	3.02607	0.00247754	0.0223065	0.00737144	0.000945591	4583	0.166937	1530	162.969	71.0301	2.29436	0.0217696	0.0323013	0.0140785	0.00115113	618	0.044911	56	17.966	14.4165	1.24621	0.212686	0.0864438	0.0693651	0.00255436	0.999997
rs188350327	8	19911759	T	A	a	t	-0.0237	0.0074	0.00135	---	4.6	2.096	2	0.3507	9694	0.200266	3883	275.958	119.1	2.31703	0.0205023	0.0194544	0.00839629	0.000554379	4583	0.118331	1085	138.57	63.0225	2.19874	0.0278964	0.0348882	0.0158673	0.00105717	618	0.0357727	44	19.4357	13.206	1.47174	0.141092	0.111444	0.0757231	0.00356251	0.999982
rs147798662	8	19911817	A	G	a	g	0.0227	0.0063	0.0003261	+++	0	1.473	2	0.4788	9694	0.319407	6193	386.637	140.056	2.7606	0.00576955	0.0197107	0.00714002	0.000786959	4583	0.184497	1691	164.24	72.6999	2.25916	0.0238737	0.0310751	0.0137552	0.00111607	618	0.0464474	57	18.5547	14.3899	1.28943	0.197249	0.0896067	0.0694933	0.00273458	0.999994
rs555809002	8	19912112	C	T	t	c	-0.0254	0.0232	0.2747	---	0	0.521	2	0.7707	9694	0.0155889	302	43.4415	37.5382	1.15726	0.247166	0.0308289	0.0266395	0.000138295	4583	0.0100976	93	0.505235	20.4977	0.0246483	0.980335	0.00120249	0.0487859	1.32854e-07	618	0.00335922	4	3.09772	5.06328	0.611801	0.540669	0.120831	0.197501	0.000615626	0.990387
rs140164986	8	19912171	C	T	t	c	-0.0257	0.0065	7.692e-05	---	0	1.151	2	0.5624	9694	0.28696	5564	425.607	135.621	3.13822	0.0016998	0.0231396	0.0073735	0.00101698	4583	0.167107	1532	164.225	71.0252	2.31221	0.0207663	0.0325547	0.0140795	0.0011691	618	0.0448244	55	18.1378	14.3884	1.26058	0.20746	0.0876107	0.0695003	0.00261359	0.999998
rs7812776	8	19912214	G	T	t	g	-0.0137	0.0225	0.542	--+	18.3	2.448	2	0.294	9694	0.0184625	358	28.5647	39.8945	0.716006	0.473988	0.0179475	0.0250661	5.29393e-05	4583	0.00949629	87	3.98488	19.4286	0.205104	0.837491	0.0105568	0.0514705	9.19911e-06	618	0.00245469	3	-5.40133	3.58858	-1.50514	0.132287	-0.419426	0.278662	0.00372608	0.954788
rs192101334	8	19912374	G	C	c	g	0.0731	0.0212	0.0005521	++-	0	0.551	2	0.7592	9694	0.0193746	376	-114.211	41.6482	-2.74228	0.00610138	-0.0658439	0.0240106	0.00077655	4583	0.0120937	111	-49.2696	22.177	-2.22165	0.0263069	-0.100178	0.0450918	0.00107932	618	0.000809061	1	0.338875	2.09787	0.161533	0.871674	0.0769982	0.476673	4.29158e-05	9.06242e-06
rs180871586	8	19912405	C	T	t	c	-0.0073	0.0077	0.3424	---	0	1.954	2	0.3764	9694	0.165411	3207	9.30285	110.879	0.0839007	0.933135	0.000756685	0.00901881	7.26903e-07	4583	0.118235	1084	103.643	64.3838	1.60976	0.10745	0.0250026	0.0155318	0.000566659	618	0.0898617	111	10.3021	20.3051	0.507367	0.611898	0.0249872	0.0492488	0.00042339	0.984796
rs76163380	8	19912454	C	G	c	g	0.0052	0.0074	0.4803	++-	58.8	4.849	2	0.08852	9694	0.205947	3993	85.4531	120.114	0.711432	0.476817	0.00592296	0.00832541	5.22651e-05	4583	0.110068	1009	31.0811	60.3375	0.515121	0.606469	0.00853732	0.0165734	5.80252e-05	618	0.0228956	28	-21.4063	10.0074	-2.13905	0.0324313	-0.213748	0.0999263	0.00752558	0.966736
rs149225456	8	19912501	G	A	a	g	-0.0178	0.0135	0.1884	--+	0	0.166	2	0.9204	9694	0.0509952	989	87.7634	65.6745	1.33634	0.181438	0.0203479	0.0152266	0.000184408	4583	0.0285312	262	10.2739	33.595	0.305816	0.759745	0.00910301	0.0297663	2.04512e-05	618	0.00650081	8	-0.72675	5.64329	-0.128781	0.897531	-0.0228202	0.177202	2.72773e-05	0.995171
rs4480135	8	19912548	C	G	c	g	0.0277	0.0072	0.0001311	+++	0	1.553	2	0.46	9694	0.208205	4037	363.574	121.468	2.99316	0.00276104	0.0246415	0.00823261	0.000925136	4583	0.123219	1129	144.461	64.1152	2.25315	0.0242495	0.0351422	0.0155969	0.00111015	618	0.0362735	45	19.7903	13.5179	1.46401	0.14319	0.108302	0.0739762	0.00352522	0.999997
rs140516235	8	19912673	A	C	a	c	-0.0041	0.0086	0.6321	---	0	1.324	2	0.5158	9694	0.137635	2668	-26.621	103.302	-0.2577	0.796638	-0.00249463	0.00968035	6.85765e-06	4583	0.0751616	689	-18.7179	51.9419	-0.360362	0.718576	-0.0069378	0.0192523	2.83973e-05	618	0.013754	17	-10.1777	8.73649	-1.16497	0.244031	-0.133345	0.114462	0.00223216	0.0703733
rs186476414	8	19912693	G	A	a	g	-0.0089	0.0092	0.3347	--+	0	1.707	2	0.426	9694	0.118795	2303	88.1795	96.9262	0.909759	0.36295	0.0093861	0.0103171	8.54669e-05	4583	0.0631398	579	27.1494	48.3606	0.561395	0.574528	0.0116085	0.020678	6.89185e-05	618	0.0129482	16	-10.5041	8.59191	-1.22256	0.221496	-0.142292	0.116389	0.00245831	0.985693
rs191768976	8	19912720	G	A	a	g	-0.0331	0.026	0.2031	--+	0	0.451	2	0.7979	9694	0.0133946	260	49.1097	34.5173	1.42275	0.154807	0.0412185	0.0289709	0.000209028	4583	0.00681671	62	0.478494	16.7054	0.028643	0.977149	0.00171459	0.0598608	1.79406e-07	618	0.00161812	2	-0.635155	2.94515	-0.215661	0.829252	-0.073226	0.339541	7.64965e-05	0.994451
rs145625300	8	19912738	T	C	t	c	-0.0008	0.0251	0.976	+-+	0	1.584	2	0.4529	9694	0.00157876	31	3.05071	11.4801	0.265739	0.790441	0.0231477	0.0871072	7.29213e-06	4583	0.0286658	263	-22.9668	33.4785	-0.686018	0.492702	-0.0204913	0.02987	0.000102913	618	0.0715704	88	18.7177	18.3203	1.02169	0.306925	0.0557685	0.0545843	0.00171688	0.599315
rs138337651	8	19912867	C	A	a	c	-0.0205	0.0121	0.08873	--+	2.6	2.054	2	0.358	9694	0.0636833	1235	116.653	73.1929	1.59377	0.110987	0.021775	0.0136625	0.000262299	4583	0.0377773	346	31.9261	38.5876	0.827365	0.40803	0.0214412	0.025915	0.00014969	618	0.00653479	8	-7.41274	5.64056	-1.31418	0.188784	-0.232988	0.177287	0.00284059	0.99845
rs3988301	8	19912868	T	G	t	g	-0.0303	0.0085	0.0003616	---	50	3.999	2	0.1354	9694	0.1101	2135	-180.12	93.2176	-1.93226	0.053328	-0.0207284	0.0107276	0.000385544	4583	0.123379	1131	-179.639	67.2193	-2.67243	0.00753045	-0.0397569	0.0148767	0.00156175	618	0.128214	158	-59.4002	24.5707	-2.41753	0.0156264	-0.0983908	0.0406989	0.00961256	0.999994
rs150357381	8	19912959	T	C	t	c	0.0358	0.0219	0.1025	+++	0	0.438	2	0.8034	9694	0.0184781	358	67.9794	40.4823	1.67924	0.0931057	0.0414808	0.0247022	0.000291185	4583	0.0108994	100	5.20232	20.9011	0.248902	0.803437	0.0119085	0.0478443	1.35473e-05	618	0.00162055	2	1.36572	2.89404	0.471908	0.636992	0.163062	0.345537	0.000366279	0.998147
rs138033723	8	19913179	G	A	a	g	-0.0208	0.0214	0.3322	--+	0	0.924	2	0.6302	9694	0.0184023	357	46.8003	40.2611	1.16242	0.245065	0.0288721	0.0248379	0.000139531	4583	0.0131707	121	0.527733	23.3375	0.0226131	0.981959	0.000968963	0.0428496	1.1182e-07	618	0.00168285	2	-2.10911	2.94681	-0.715727	0.47416	-0.242882	0.33935	0.000842542	0.985897
rs112620722	8	19913248	C	T	t	c	0.0036	0.0087	0.6751	+-+	0	0.613	2	0.7359	9694	0.135943	2636	-41.7823	102.738	-0.406686	0.684239	-0.00395845	0.00973345	1.7079e-05	4583	0.0750692	688	0.262776	51.994	0.00505397	0.995968	9.72029e-05	0.019233	5.58552e-09	618	0.01375	17	-6.8852	8.719	-0.789678	0.429716	-0.0905699	0.114692	0.00102564	0.0873636
rs140560429	8	19913333	G	C	c	g	0.0743	0.0217	0.0006077	++-	0	0.456	2	0.7962	9694	0.0186237	361	-110.92	40.5025	-2.73858	0.00617049	-0.0676151	0.0246898	0.000774456	4583	0.0118814	109	-47.5567	21.9777	-2.16386	0.0304752	-0.0984569	0.0455006	0.0010239	618	0.000809061	1	0.338875	2.09787	0.161533	0.871674	0.0769982	0.476673	4.29158e-05	9.71693e-06
rs142709907	8	19913370	C	T	t	c	-0.011	0.009	0.2195	--+	53.6	4.307	2	0.1161	9694	0.123147	2388	22.6956	99.0386	0.229159	0.818745	0.00231384	0.0100971	5.42276e-06	4583	0.0680879	624	117.774	50.0607	2.35263	0.0186413	0.0469955	0.0199758	0.00121033	618	0.0161723	20	-3.84102	8.05064	-0.477107	0.633286	-0.0592633	0.124214	0.000374393	0.993514
rs147343237	8	19913477	G	A	a	g	-0.0214	0.0215	0.3192	--+	0	0.878	2	0.6448	9694	0.0184023	357	46.8037	40.2611	1.1625	0.24503	0.0288741	0.0248379	0.000139552	4583	0.0130509	120	1.7075	23.248	0.0734473	0.94145	0.0031593	0.0430145	1.17964e-06	618	0.00168042	2	-2.11079	2.94679	-0.716301	0.473805	-0.243078	0.339352	0.000843894	0.986893
rs190448255	8	19913515	G	A	a	g	0.0645	0.0265	0.01476	+++	0	0.819	2	0.664	9694	0.0132695	257	-80.8547	34.6784	-2.33156	0.019724	-0.0672337	0.0288364	0.000561355	4583	0.00505531	46	-8.28842	14.7102	-0.563447	0.573131	-0.0383031	0.06798	6.94232e-05	618	0.00161812	2	-2.98746	2.97266	-1.00498	0.314908	-0.338073	0.336399	0.00166115	0.000173052
rs148437580	8	19913788	C	G	c	g	-0.0208	0.0168	0.2141	---	45.9	3.699	2	0.1573	9694	0.0332049	644	-62.6203	53.6169	-1.16792	0.242839	-0.0217827	0.0186508	0.000140855	4583	0.0163672	150	-3.37476	25.7808	-0.130902	0.895853	-0.00507749	0.0387885	3.74706e-06	618	0.00323625	4	-8.09223	4.11795	-1.96511	0.0494014	-0.477206	0.242839	0.00635141	0.00617716
rs4486226	8	19913795	A	G	a	g	-0.003	0.0086	0.7307	---	0	0.604	2	0.7393	9694	0.137266	2661	-32.4669	103.249	-0.314451	0.753179	-0.00304554	0.00968528	1.02106e-05	4583	0.0751791	689	-0.562444	52.022	-0.0108117	0.991374	-0.000207829	0.0192226	2.55613e-08	618	0.01375	17	-6.8852	8.719	-0.789678	0.429716	-0.0905699	0.114692	0.00102564	0.109746
rs4504651	8	19913801	C	G	c	g	0.0022	0.0069	0.7509	++-	0	0.79	2	0.6736	9694	0.239305	4640	37.5264	128.432	0.29219	0.770142	0.00227506	0.00778624	8.81606e-06	4583	0.132271	1212	17.0227	65.0681	0.261614	0.793619	0.00402062	0.0153685	1.49665e-05	618	0.0234984	29	-8.73601	10.1741	-0.858651	0.390533	-0.0843957	0.0982887	0.00121263	0.87781
rs4487797	8	19913996	C	T	t	c	-0.0123	0.0282	0.6636	-+-	0	0.864	2	0.6491	9694	0.0115936	225	16.5347	31.3571	0.527305	0.597982	0.0168161	0.0318907	2.87123e-05	4583	0.00658128	60	-3.61209	16.3382	-0.221083	0.825028	-0.0135316	0.0612062	1.06883e-05	618	0.00162702	2	2.51147	2.94642	0.852378	0.394004	0.289293	0.339395	0.00119498	0.91914
rs139894090	8	19913999	G	A	a	g	-0.0181	0.0062	0.003391	---	0	1.578	2	0.4544	9694	0.347808	6743	290.734	142.711	2.03723	0.0416274	0.0142752	0.00700718	0.000428572	4583	0.200794	1840	169.709	74.5732	2.27574	0.0228618	0.0305168	0.0134097	0.00113251	618	0.0500914	62	13.2278	14.4993	0.912304	0.361609	0.0629206	0.0689689	0.00136891	0.999958
rs143754042	8	19914008	T	C	t	c	0.0183	0.0062	0.0031	+++	0	1.596	2	0.4501	9694	0.347438	6736	293.264	142.635	2.05604	0.0397785	0.0144147	0.00701089	0.000436525	4583	0.200787	1840	171.563	74.6318	2.29878	0.0215172	0.0308017	0.0133991	0.00115557	618	0.0500922	62	13.2293	14.4993	0.912408	0.361554	0.0629278	0.0689689	0.00136922	0.999962
rs146886025	8	19914014	G	C	c	g	-0.0183	0.0062	0.003126	---	0	1.568	2	0.4565	9694	0.34751	6738	293.951	142.654	2.06059	0.0393426	0.0144446	0.00700996	0.000438457	4583	0.200695	1840	170.429	74.5765	2.28529	0.0222956	0.0306436	0.013409	0.00114204	618	0.0500914	62	13.2278	14.4993	0.912304	0.361609	0.0629206	0.0689689	0.00136891	0.999962
rs528159059	8	19914050	T	C	t	c	0.0183	0.0062	0.003045	+++	0	1.594	2	0.4506	9694	0.347515	6738	294.048	142.657	2.06122	0.0392822	0.0144487	0.0070098	0.000438726	4583	0.200804	1841	171.746	74.643	2.30089	0.0213977	0.0308253	0.0133971	0.00115769	618	0.0500914	62	13.2278	14.4993	0.912304	0.361609	0.0629206	0.0689689	0.00136891	0.999962
rs541851583	8	19914057	T	G	t	g	0.0182	0.0062	0.003317	+++	0	1.544	2	0.4621	9694	0.347521	6738	292.498	142.664	2.05027	0.0403384	0.0143713	0.0070095	0.000434076	4583	0.200567	1838	168.934	74.5662	2.26556	0.0234785	0.0303832	0.0134109	0.0011224	618	0.0500914	62	13.2278	14.4993	0.912304	0.361609	0.0629206	0.0689689	0.00136891	0.99996
rs561525293	8	19914061	A	G	a	g	0.0182	0.0062	0.003317	+++	0	1.544	2	0.4621	9694	0.34752	6738	292.5	142.663	2.05028	0.0403373	0.0143714	0.00700951	0.000434081	4583	0.200565	1838	168.928	74.5659	2.26548	0.0234831	0.0303823	0.013411	0.00112233	618	0.0500914	62	13.2278	14.4993	0.912304	0.361609	0.0629206	0.0689689	0.00136891	0.99996
rs180989817	8	19914162	T	A	a	t	-0.0004	0.0279	0.9886	+--	53.8	4.327	2	0.1149	9694	0.011361	220	-17.5738	31.7848	-0.5529	0.580332	-0.0173951	0.0314616	3.15674e-05	4583	0.00657702	60	14.3131	16.4476	0.870221	0.38418	0.0529087	0.0607991	0.000165599	618	0.000809061	1	3.77138	2.08751	1.80664	0.0708183	0.865452	0.479039	0.00536834	0.554703
rs7823528	8	19914238	C	T	t	c	0.0032	0.0084	0.7079	++-	0	1.885	2	0.3896	9694	0.10393	2015	-35.8655	90.9946	-0.39415	0.693471	-0.00433157	0.0109897	1.60423e-05	4583	0.144604	1325	-43.4365	70.9228	-0.612448	0.540242	-0.00863541	0.0140998	8.20232e-05	618	0.177538	219	34.7752	28.4374	1.22287	0.221379	0.0430022	0.035165	0.00245956	0.902027
rs186481381	8	19914273	G	A	a	g	-0.0334	0.0195	0.08668	-+-	66.1	5.896	2	0.05245	9694	0.0237897	461	120.061	46.0659	2.60629	0.00915292	0.0565774	0.021708	0.00070144	4583	0.0126053	116	-32.1903	22.5545	-1.42722	0.153515	-0.063279	0.0443371	0.000445434	618	0.000809061	1	0.0743076	2.09524	0.0354649	0.971709	0.0169264	0.477271	2.06868e-06	0.998534
rs191361317	8	19914282	G	T	t	g	0.0676	0.0268	0.01163	+++	0	0.882	2	0.6433	9694	0.0129463	251	-82.84	34.1848	-2.4233	0.0153802	-0.0708883	0.0292528	0.000606401	4583	0.00503611	46	-8.28975	14.6574	-0.565568	0.571687	-0.0385859	0.068225	6.9947e-05	618	0.00159628	2	-3.01136	2.9294	-1.02798	0.30396	-0.350918	0.341367	0.00173806	0.000133534
rs145657471	8	19914417	A	C	a	c	0.0142	0.0059	0.01536	+++	0	0.947	2	0.623	9694	0.492709	9553	253.527	150.223	1.68766	0.0914756	0.0112344	0.00665676	0.000294115	4583	0.279069	2558	151.233	78.4476	1.92783	0.0538767	0.0245747	0.0127474	0.000812709	618	0.06625	82	7.59234	15.0086	0.505866	0.612951	0.0337051	0.0666285	0.000420888	0.999813
rs114187591	8	19914642	C	G	c	g	0.0173	0.0062	0.005	+++	1.2	2.025	2	0.3633	9694	0.352448	6833	277.951	143.214	1.9408	0.0522821	0.0135517	0.00698255	0.000388963	4583	0.202476	1856	158.963	74.7209	2.12742	0.033385	0.0284716	0.0133831	0.000989706	618	0.0516869	64	18.327	14.4362	1.26952	0.204257	0.0879397	0.0692702	0.00265078	0.999939
rs148314176	8	19914666	A	G	a	g	0.0171	0.0068	0.01202	+++	18	2.439	2	0.2954	9694	0.252422	4894	209.765	129.423	1.62077	0.105066	0.0125231	0.00772661	0.000271262	4583	0.146347	1341	139.946	67.9268	2.06024	0.0393757	0.0303303	0.0147217	0.000928184	618	0.0435566	54	19.0501	13.9107	1.36946	0.170855	0.0984469	0.0718874	0.00308458	0.999863
rs143630536	8	19914687	T	G	t	g	0.0345	0.0164	0.03591	++-	0	0.22	2	0.8959	9694	0.0334938	649	110.347	53.8535	2.04902	0.04046	0.0380481	0.0185689	0.000433549	4583	0.0193074	177	17.7671	28.0378	0.633683	0.526287	0.022601	0.0356661	8.78099e-05	618	0.00242718	3	-0.518453	3.58082	-0.144786	0.88488	-0.0404337	0.279265	3.44785e-05	0.999542
rs145919177	8	19914741	T	C	t	c	-0.0288	0.0146	0.04777	-++	0	1.139	2	0.5658	9694	0.0430355	834	-137.543	61.2017	-2.24737	0.0246165	-0.0367207	0.0163394	0.000521547	4583	0.0232874	213	1.16227	30.7493	0.0377984	0.969848	0.00122924	0.032521	3.12424e-07	618	0.00566343	7	0.385712	5.39923	0.0714384	0.943049	0.0132312	0.185212	8.39382e-06	0.000675239
rs138945437	8	19914777	G	A	a	g	-0.0369	0.0168	0.02745	--+	0	0.373	2	0.8297	9694	0.0321515	623	117.337	52.8801	2.21893	0.0264916	0.0419615	0.0189107	0.000508431	4583	0.0184767	169	14.8225	27.4755	0.539482	0.589554	0.019635	0.0363961	6.36433e-05	618	0.00242718	3	-0.518453	3.58082	-0.144786	0.88488	-0.0404337	0.279265	3.44785e-05	0.999652
rs147358909	8	19914813	G	A	a	g	0.0538	0.0147	0.0002568	+++	12.9	2.295	2	0.3174	9694	0.0426113	826	-176.038	60.2096	-2.92375	0.00345842	-0.0485595	0.0166086	0.000882725	4583	0.0241711	222	-63.1596	31.0273	-2.03561	0.0417894	-0.0656071	0.0322297	0.000906126	618	0.00572006	7	-9.15723	5.31802	-1.72192	0.0850831	-0.323791	0.18804	0.00487669	4.92109e-06
rs182339526	8	19914891	C	T	t	c	-0.0004	0.0279	0.9895	+--	53.8	4.326	2	0.115	9694	0.0113599	220	-17.5976	31.7818	-0.553702	0.579783	-0.017422	0.0314646	3.1659e-05	4583	0.00657746	60	14.2963	16.4471	0.869232	0.38472	0.0528502	0.060801	0.000165223	618	0.000809061	1	3.77138	2.08751	1.80664	0.0708183	0.865452	0.479039	0.00536834	0.554703
rs7815291	8	19915130	T	C	t	c	0.0176	0.0062	0.004534	+++	0	1.172	2	0.5565	9694	0.341298	6617	296.348	142.086	2.0857	0.0370062	0.0146791	0.00703799	0.000449208	4583	0.196009	1797	145.951	74.2216	1.96642	0.0492497	0.026494	0.0134732	0.000845576	618	0.0508778	63	14.5557	14.4702	1.00591	0.314461	0.0695157	0.0691076	0.00166422	0.999947
rs149494030	8	19915163	G	A	a	g	0.0078	0.0146	0.5947	++-	0	0.87	2	0.6474	9694	0.030266	587	-19.9956	50.7438	-0.394051	0.693543	-0.0077655	0.0197068	1.60343e-05	4583	0.0440543	404	-29.4179	41.777	-0.704165	0.48133	-0.0168553	0.0239366	0.00010843	618	0.0731731	90	13.0852	18.4774	0.708175	0.478836	0.0383266	0.0541202	0.000824856	0.942049
rs148631110	8	19915303	C	T	t	c	-0.0323	0.0248	0.1924	---	0	0.02	2	0.9902	9694	0.0138762	269	41.1427	34.794	1.18246	0.237022	0.0339846	0.0287405	0.000144384	4583	0.0101731	93	11.2214	20.392	0.550286	0.582123	0.0269853	0.0490388	6.62179e-05	618	0.000834142	1	0.282478	2.09502	0.134833	0.892744	0.064359	0.477323	2.99013e-05	0.994928
rs190076075	8	19915355	T	C	t	c	0.012	0.0298	0.6885	+-+	0	0.734	2	0.6927	9694	0.0102283	198	11.9283	29.4666	0.404806	0.68562	0.0137378	0.0339367	1.69215e-05	4583	0.0060827	56	-1.00457	15.6887	-0.0640315	0.948945	-0.00408137	0.0637399	8.96575e-07	618	0.00162379	2	2.51254	2.9465	0.85272	0.393815	0.289401	0.339386	0.00119594	0.909196
rs111486038	8	19915492	A	G	a	g	-0.0038	0.0086	0.6546	---	0	1.397	2	0.4974	9694	0.139818	2711	-31.8144	103.949	-0.306059	0.75956	-0.00294433	0.00962014	9.67288e-06	4583	0.0762828	699	-9.67163	52.3267	-0.184831	0.853361	-0.00353226	0.0191107	7.47052e-06	618	0.0145631	18	-10.7347	8.85677	-1.21203	0.225499	-0.136848	0.112908	0.00241616	0.0792919
rs146843381	8	19915552	T	C	t	c	0.0101	0.009	0.2628	++-	0	0.931	2	0.6278	9694	0.122724	2379	89.4318	98.4102	0.908765	0.363474	0.00923446	0.0101615	8.52803e-05	4583	0.0662566	607	42.2067	49.3396	0.855433	0.392312	0.0173377	0.0202677	0.000160019	618	0.015377	19	-7.86936	9.93537	-0.792055	0.428328	-0.0797207	0.10065	0.00103183	0.99117
rs144503444	8	19915644	T	C	t	c	0.0253	0.0074	0.0006691	+++	0	1.914	2	0.3841	9694	0.196018	3800	297.883	118.238	2.51936	0.011757	0.0213075	0.00845753	0.000655427	4583	0.116395	1067	140.637	62.9015	2.23583	0.0253628	0.035545	0.0158979	0.00109314	618	0.0362751	45	19.2995	13.1909	1.46309	0.143441	0.110917	0.0758098	0.0035208	0.99999
rs180863346	8	19915714	C	A	a	c	-0.03	0.0238	0.2068	---	0	0.603	2	0.7399	9694	0.014809	287	49.1474	36.362	1.35161	0.176499	0.0371711	0.0275012	0.000188647	4583	0.010137	93	0.933828	20.6038	0.0453231	0.96385	0.00219974	0.0485347	4.49197e-07	618	0.00333576	4	3.06938	5.06295	0.606245	0.544352	0.119741	0.197513	0.000604494	0.994233
rs10099449	8	19915769	C	T	t	c	0.0024	0.0084	0.775	++-	7.7	2.168	2	0.3383	9694	0.104676	2029	-22.6541	91.2444	-0.24828	0.803918	-0.00272104	0.0109596	6.36543e-06	4583	0.147872	1355	-49.0019	71.4976	-0.685365	0.493114	-0.00958584	0.0139865	0.000102717	618	0.181686	225	37.5246	28.629	1.31072	0.189953	0.0457828	0.0349296	0.00282563	0.86217
rs79856516	8	19915806	C	T	t	c	0.0706	0.0199	0.0003754	++-	51.3	4.106	2	0.1283	9694	0.022603	438	-125.596	44.5453	-2.81951	0.00480968	-0.0632954	0.0224491	0.000820905	4583	0.0133011	122	-58.9625	23.2227	-2.539	0.0111168	-0.109333	0.0430613	0.0014097	618	0.00240453	3	5.43816	3.53934	1.53649	0.124418	0.434118	0.282539	0.0038829	6.79831e-06
rs145772119	8	19916050	T	C	t	c	0.0201	0.0063	0.00149	+++	0	1.279	2	0.5274	9694	0.317489	6155	320.088	139.131	2.30062	0.021413	0.0165356	0.00718747	0.000546558	4583	0.184297	1689	168.753	73.2242	2.30461	0.0211882	0.0314734	0.0136567	0.00116144	618	0.0484911	60	12.7215	14.5349	0.875237	0.381445	0.0602161	0.0687998	0.00125993	0.999981
rs141613175	8	19916161	T	C	t	c	0.0173	0.0143	0.2257	++-	0	1.331	2	0.514	9694	0.0454816	882	60.4124	62.5065	0.966498	0.333795	0.0154624	0.0159983	9.646e-05	4583	0.0246059	226	28.6624	31.4129	0.912442	0.361536	0.0290467	0.0318341	0.000182058	618	0.00323625	4	-4.17419	4.10861	-1.01596	0.309648	-0.247276	0.243391	0.00169766	0.993261
rs141485847	8	19916314	C	T	t	c	-0.0229	0.0214	0.2854	--+	0	0.93	2	0.6282	9694	0.018513	359	50.3269	40.3871	1.24611	0.212723	0.0308542	0.0247604	0.000160347	4583	0.013048	120	1.66264	23.248	0.0715176	0.942986	0.00307629	0.0430145	1.11847e-06	618	0.00168042	2	-2.11079	2.94679	-0.716301	0.473805	-0.243078	0.339352	0.000843894	0.98962
rs28769918	8	19916392	T	C	t	c	0.0202	0.0062	0.001185	+++	0	1.339	2	0.5121	9694	0.336712	6528	344.568	141.377	2.43723	0.0148001	0.0172393	0.0070733	0.000613394	4583	0.19597	1796	158.282	74.1146	2.13564	0.0327087	0.0288154	0.0134926	0.000997367	618	0.0492824	61	16.8835	14.5214	1.16266	0.244966	0.0800655	0.0688639	0.00222333	0.999984
rs115205735	8	19916497	G	T	t	g	0.0283	0.0146	0.05312	+--	0	1.07	2	0.5857	9694	0.042766	829	-133.755	61.0263	-2.19176	0.0283972	-0.0359149	0.0163864	0.000496055	4583	0.0229746	211	1.08233	30.4212	0.0355782	0.971619	0.00116952	0.0328718	2.76801e-07	618	0.00566343	7	0.385712	5.39923	0.0714384	0.943049	0.0132312	0.185212	8.39382e-06	0.000747569
rs138549259	8	19916631	T	C	t	c	-0.013	0.0172	0.4494	-++	0	1.326	2	0.5152	9694	0.0297668	577	-56.7146	51.0915	-1.11006	0.266973	-0.0217269	0.0195727	0.000127244	4583	0.0182318	167	9.45114	27.1303	0.348361	0.727569	0.0128403	0.0368592	2.65374e-05	618	0.00404531	5	3.37317	4.56991	0.738125	0.460438	0.161518	0.218823	0.000896101	0.0280175
rs187625762	8	19916696	G	C	c	g	-0.0341	0.0261	0.1917	--+	0	0.486	2	0.7842	9694	0.0133449	259	50.2726	34.334	1.46422	0.143133	0.0426464	0.0291256	0.00022139	4583	0.00681475	62	0.359991	16.7004	0.0215558	0.982802	0.00129073	0.0598787	1.01608e-07	618	0.00161812	2	-0.635155	2.94515	-0.215661	0.829252	-0.073226	0.339541	7.64965e-05	0.994991
rs146378507	8	19916811	G	C	c	g	0.0335	0.0279	0.2294	+-+	55.6	4.503	2	0.1052	9694	0.012038	233	-50.3118	32.603	-1.54316	0.122791	-0.0473319	0.030672	0.000245906	4583	0.00529762	49	10.8851	14.7515	0.7379	0.460575	0.0500222	0.0677899	0.000119068	618	0.000809061	1	-3.65574	2.10309	-1.73827	0.0821633	-0.82653	0.47549	0.00496971	0.00692951
rs139685136	8	19916816	G	A	a	g	-0.001	0.0192	0.9602	--+	0	0.027	2	0.9867	9694	0.0252753	490	1.98297	46.5331	0.0426141	0.966009	0.00091578	0.0214901	1.87522e-07	4583	0.0134308	123	0.618047	23.1939	0.026647	0.978741	0.00114888	0.0431148	1.55273e-07	618	1.21359e-05	0	-0.00482445	0.0294894	-0.163599	0.870047	-5.54774	33.9105	4.4021e-05	0.639994
rs59361681	8	19916828	T	C	t	c	0.0176	0.0062	0.004369	+++	0	2	2	0.3678	9694	0.352629	6837	284.031	143.23	1.98304	0.0473627	0.0138452	0.00698179	0.000406078	4583	0.202676	1858	159.944	74.7375	2.14007	0.0323487	0.0286346	0.0133802	0.00100151	618	0.0516869	64	18.327	14.4362	1.26952	0.204257	0.0879397	0.0692702	0.00265078	0.999947
rs28881174	8	19916957	G	A	a	g	-0.0175	0.0062	0.004614	---	0	1.906	2	0.3857	9694	0.352351	6831	285.04	143.171	1.99091	0.046491	0.0139058	0.00698466	0.000409306	4583	0.202272	1854	155.96	74.7294	2.087	0.0368884	0.0279274	0.0133816	0.000952451	618	0.0516877	64	18.3241	14.4362	1.26932	0.204328	0.0879259	0.0692703	0.00264994	0.999945
rs144392422	8	19917088	C	T	t	c	0.0461	0.0228	0.04336	+++	39.3	3.295	2	0.1925	9694	0.0183005	355	-44.1029	39.9721	-1.10334	0.269879	-0.0276028	0.0250174	0.000125709	4583	0.00757899	69	-42.5017	17.6935	-2.40211	0.0163009	-0.135762	0.0565179	0.00126178	618	0.0019644	2	-1.92487	3.08514	-0.623916	0.532683	-0.202232	0.324134	0.000640248	0.00058329
rs28832083	8	19917104	A	G	a	g	0.0172	0.0062	0.005265	+++	1.7	2.036	2	0.3614	9694	0.352274	6830	275.741	143.259	1.92478	0.0542567	0.0134357	0.00698038	0.000382567	4583	0.202377	1855	158.549	74.6975	2.12255	0.0337918	0.0284153	0.0133873	0.000985176	618	0.0516869	64	18.327	14.4362	1.26952	0.204257	0.0879397	0.0692702	0.00265078	0.999936
rs73667454	8	19917105	T	C	t	c	-0.076	0.0217	0.0004465	--+	0	0.409	2	0.8151	9694	0.0186727	362	-114.886	40.5493	-2.83324	0.00460789	-0.0698716	0.0246614	0.000828918	4583	0.0118814	109	-47.5567	21.9777	-2.16386	0.0304752	-0.0984569	0.0455006	0.0010239	618	0.00081068	1	0.340801	2.09787	0.162451	0.87095	0.0774365	0.476675	4.34054e-05	7.75029e-06
rs114910955	8	19917122	G	A	a	g	-0.0122	0.0137	0.3733	---	0	0.066	2	0.9674	9694	0.050002	969	45.022	65.3448	0.688992	0.490828	0.0105439	0.0153034	4.902e-05	4583	0.0259402	238	19.0874	32.1609	0.593498	0.552848	0.0184541	0.0310937	7.70261e-05	618	0.00487864	6	0.885649	4.94121	0.179237	0.857752	0.0362739	0.202379	5.28387e-05	0.98177
rs552998962	8	19917152	T	C	t	c	0.072	0.032	0.02443	++-	46.9	3.766	2	0.1522	9694	0.00967702	188	61.3283	28.758	2.13257	0.0329603	0.0741557	0.034773	0.000469624	4583	0.00358368	33	12.6836	12.0186	1.05533	0.291275	0.087808	0.0832043	0.000243543	618	0.000813916	1	-3.71468	2.08699	-1.77992	0.0750885	-0.852867	0.47916	0.00521074	0.999703
rs28834434	8	19917379	C	A	a	c	0.0009	0.0063	0.89	+-+	27.5	2.76	2	0.2516	9694	0.749321	4860	-68.2134	129.353	-0.527343	0.597955	-0.00407678	0.00773079	2.87165e-05	4583	0.499918	4582	83.8599	84.7003	0.990078	0.322136	0.0116892	0.0118063	0.000214357	618	0.26972	333	-37.4488	30.3675	-1.23319	0.217506	-0.0406088	0.0329299	0.00250124	0.239377
rs151243842	8	19917403	A	T	a	t	0.0229	0.0214	0.2854	++-	0	0.93	2	0.6282	9694	0.018513	359	50.3269	40.3871	1.24611	0.212723	0.0308542	0.0247604	0.000160347	4583	0.013048	120	1.66264	23.248	0.0715176	0.942986	0.00307629	0.0430145	1.11847e-06	618	0.00168042	2	-2.11079	2.94679	-0.716301	0.473805	-0.243078	0.339352	0.000843894	0.98962
rs116229946	8	19917635	C	T	t	c	0.009	0.0171	0.5965	++-	0	0.089	2	0.9567	9694	0.0313063	607	-30.5289	52.1671	-0.585214	0.558404	-0.0112181	0.0191692	3.53651e-05	4583	0.016868	155	-0.932789	26.4112	-0.0353179	0.971826	-0.00133723	0.0378627	2.72765e-07	618	0.00161812	2	0.462644	2.91212	0.158869	0.873772	0.0545543	0.343393	4.15119e-05	0.0595141
rs56207358	8	19917667	C	T	t	c	-0.016	0.0062	0.009915	---	0	1.717	2	0.4237	9694	0.348243	6752	260.492	142.654	1.82604	0.067844	0.0128005	0.00700997	0.000344323	4583	0.199664	1830	137.894	74.5437	1.84984	0.0643367	0.0248155	0.013415	0.000748285	618	0.0508778	63	18.354	14.4606	1.26924	0.204356	0.0877722	0.0691534	0.00264962	0.999887
rs59097118	8	19917672	C	A	a	c	-0.016	0.0062	0.009737	---	0	1.763	2	0.4142	9694	0.348305	6753	259.463	142.681	1.81848	0.0689906	0.0127451	0.00700863	0.000341478	4583	0.199774	1831	139.988	74.5332	1.8782	0.060354	0.0251995	0.0134168	0.000771404	618	0.0508778	63	18.354	14.4606	1.26924	0.204356	0.0877722	0.0691534	0.00264962	0.999887
rs114855192	8	19917742	G	A	a	g	-0.0579	0.012	1.414e-06	---	0	0.842	2	0.6564	9694	0.0619141	1200	287.048	71.7808	3.99895	6.36235e-05	0.0557106	0.0139313	0.00165134	4583	0.0419369	384	99.5601	41.0021	2.42817	0.0151753	0.0592206	0.024389	0.00128931	618	0.0194126	24	15.0719	10.1245	1.48865	0.13658	0.147034	0.09877	0.00364487	1
rs55737222	8	19917760	T	C	t	c	0.0191	0.0136	0.1588	++-	0	0.095	2	0.9537	9694	0.050526	980	90.5293	65.2894	1.38659	0.165568	0.0212375	0.0153164	0.000198536	4583	0.0285358	262	13.4084	33.744	0.397357	0.691104	0.0117756	0.0296349	3.45272e-05	618	0.00728722	9	-0.0230162	6.03624	-0.00381299	0.996958	-0.000631683	0.165666	2.39127e-08	0.996284
rs55905462	8	19918010	T	C	t	c	0.016	0.0062	0.009604	+++	0	1.745	2	0.418	9694	0.348081	6749	261.597	142.663	1.83366	0.0667038	0.0128531	0.0070095	0.000347204	4583	0.199353	1827	138.342	74.4659	1.85779	0.0631989	0.0249482	0.013429	0.00075473	618	0.050928	63	18.5057	14.4607	1.27972	0.200644	0.0884962	0.0691528	0.00269355	0.999887
rs147834251	8	19918114	C	T	t	c	0.0318	0.0209	0.1287	+-+	28.1	2.783	2	0.2487	9694	0.021469	416	-69.5743	43.4355	-1.60178	0.109204	-0.0368773	0.0230226	0.000264943	4583	0.00954931	88	0.199575	19.9511	0.0100032	0.992019	0.000501388	0.0501226	2.18816e-08	618	0.000809061	1	-3.30874	2.08218	-1.58907	0.112044	-0.763178	0.480266	0.00415322	0.00260594
rs59904561	8	19918144	C	A	a	c	-0.016	0.0062	0.009504	---	0	1.755	2	0.4158	9694	0.348249	6752	260.697	142.652	1.8275	0.0676251	0.0128108	0.00701005	0.000344873	4583	0.199779	1831	140.036	74.5349	1.8788	0.0602719	0.025207	0.0134165	0.000771898	618	0.0508778	63	18.354	14.4606	1.26924	0.204356	0.0877722	0.0691534	0.00264962	0.999887
rs150343204	8	19918344	A	C	a	c	-0.0639	0.0264	0.01544	---	0	0.79	2	0.6735	9694	0.0133597	259	-80.0561	34.8047	-2.30015	0.0214396	-0.0660874	0.0287318	0.000546334	4583	0.0050899	47	-8.79207	14.7552	-0.595862	0.551268	-0.0403831	0.0677726	7.76408e-05	618	0.00161812	2	-2.98746	2.97266	-1.00498	0.314908	-0.338073	0.336399	0.00166115	0.00018005
rs185883061	8	19918367	G	T	t	g	0.0017	0.0346	0.9602	+--	0	0.149	2	0.9283	9694	0.00720693	140	-5.37532	24.7162	-0.217481	0.827833	-0.00879912	0.0404592	4.88414e-06	4583	0.0052554	48	3.03104	14.5592	0.208187	0.835083	0.0142993	0.0686851	9.47777e-06	618	0.00254126	3	0.901535	3.66142	0.246225	0.805508	0.0672485	0.273118	9.97152e-05	0.365445
rs138097066	8	19918376	A	G	a	g	0.0327	0.0261	0.2098	++-	0	0.444	2	0.8008	9694	0.0134004	260	48.2986	34.4096	1.40364	0.160426	0.0407921	0.0290617	0.000203449	4583	0.00681693	62	0.456483	16.7111	0.0273161	0.978208	0.00163461	0.0598404	1.63169e-07	618	0.00161812	2	-0.635155	2.94515	-0.215661	0.829252	-0.073226	0.339541	7.64965e-05	0.994097
rs11997052	8	19918538	G	A	a	g	0.0031	0.0087	0.7236	+++	0	0.588	2	0.7452	9694	0.136045	2638	-29.536	102.877	-0.287101	0.774035	-0.00279072	0.00972035	8.51164e-06	4583	0.0747842	685	-4.44632	51.9279	-0.0856249	0.931765	-0.00164892	0.0192575	1.60324e-06	618	0.01375	17	-6.8852	8.719	-0.789678	0.429716	-0.0905699	0.114692	0.00102564	0.106868
rs182184672	8	19918547	G	A	a	g	-0.0053	0.03	0.8597	+--	0	1.259	2	0.533	9694	0.0083986	163	-13.4138	27.3708	-0.490077	0.624079	-0.0179051	0.0365353	2.48013e-05	4583	0.00797611	73	17.7809	17.8214	0.997727	0.318412	0.0559848	0.0561124	0.000217682	618	0.00698382	9	1.52212	6.5341	0.232949	0.815801	0.0356513	0.153043	8.92524e-05	0.791279
rs28786747	8	19918583	A	G	a	g	0.0162	0.0062	0.008721	+++	0	1.678	2	0.4322	9694	0.348272	6752	267.63	142.705	1.87541	0.0607358	0.0131419	0.00700748	0.000363195	4583	0.199355	1827	137.916	74.4823	1.85166	0.0640752	0.0248604	0.013426	0.000749755	618	0.0508778	63	18.354	14.4606	1.26924	0.204356	0.0877722	0.0691534	0.00264962	0.999897
rs11990875	8	19918614	C	T	t	c	0.003	0.0086	0.725	+++	0	0.588	2	0.7454	9694	0.136234	2641	-29.3219	103.003	-0.28467	0.775897	-0.00276372	0.00970847	8.36816e-06	4583	0.0748529	686	-4.50255	51.9716	-0.0866347	0.930962	-0.00166696	0.0192413	1.64128e-06	618	0.013754	17	-6.88236	8.72089	-0.789181	0.430006	-0.0904932	0.114667	0.00102435	0.109746
rs3988302	8	19918845	T	C	t	c	0.0193	0.0063	0.002284	+++	0	1.71	2	0.4253	9694	0.317474	6155	303.636	139.225	2.18091	0.0291902	0.0156647	0.00718263	0.000491157	4583	0.186947	1714	161.91	73.6621	2.19801	0.0279483	0.0298391	0.0135755	0.00105647	618	0.0461165	57	16.8693	14.1174	1.19493	0.232113	0.0846429	0.0708348	0.00234847	0.999973
rs141682976	8	19918877	G	T	t	g	0.0323	0.0195	0.09783	+-+	67.1	6.088	2	0.04764	9694	0.0246897	479	-82.8149	46.4485	-1.78294	0.0745959	-0.0383853	0.0215292	0.000328261	4583	0.0111635	102	4.90787	21.5008	0.228265	0.81944	0.0106166	0.0465099	1.1394e-05	618	0.00161812	2	-6.96448	2.94366	-2.36592	0.0179852	-0.803734	0.339713	0.00920656	0.00173576
rs3988303	8	19919028	G	A	a	g	-0.0162	0.0062	0.008885	---	0	1.695	2	0.4285	9694	0.348412	6755	266.363	142.769	1.86569	0.0620844	0.0130679	0.00700432	0.000359439	4583	0.199372	1827	138.294	74.4799	1.8568	0.0633397	0.0249302	0.0134264	0.000753926	618	0.0508827	63	18.3628	14.461	1.26982	0.20415	0.0878099	0.0691517	0.00265203	0.999897
rs57329657	8	19919032	A	C	a	c	-0.0034	0.0086	0.6893	---	0	1.413	2	0.4933	9694	0.139489	2704	-24.2018	103.849	-0.233047	0.815725	-0.00224409	0.00962934	5.60834e-06	4583	0.0759944	697	-11.6802	52.2661	-0.223475	0.823165	-0.00427573	0.0191329	1.09209e-05	618	0.0145631	18	-10.7347	8.85677	-1.21203	0.225499	-0.136848	0.112908	0.00241616	0.0931568
rs3988304	8	19919064	A	G	a	g	0.0134	0.0059	0.02295	+++	0	0.711	2	0.7007	9694	0.488334	9468	243.571	150.193	1.62172	0.104863	0.0107976	0.00665812	0.00027158	4583	0.275594	2526	135.669	78.4786	1.72874	0.0838552	0.0220282	0.0127423	0.000653521	618	0.0654409	81	7.61925	14.8023	0.514734	0.606739	0.0347739	0.067557	0.000435775	0.999721
rs3988305	8	19919070	A	C	a	c	0.0166	0.0062	0.007178	+++	0	1.765	2	0.4138	9694	0.34872	6761	273.01	142.724	1.91285	0.0557677	0.0134024	0.00700651	0.000377838	4583	0.199423	1828	142.955	74.4325	1.9206	0.0547825	0.0258032	0.013435	0.000806625	618	0.0507718	63	18.5292	14.4465	1.28261	0.199628	0.0887837	0.0692211	0.00270574	0.999915
rs141955571	8	19919073	G	C	c	g	0.051	0.0262	0.05218	+++	0	0.74	2	0.6906	9694	0.0135851	263	-62.0865	35.1943	-1.7641	0.0777145	-0.0501246	0.0284137	0.000321361	4583	0.00498036	46	-8.91341	14.3015	-0.623251	0.53312	-0.0435795	0.0699229	8.49425e-05	618	0.00161812	2	-2.98746	2.97266	-1.00498	0.314908	-0.338073	0.336399	0.00166115	0.000729548
rs141955571	8	19919073	G	T	t	g	-0.0246	0.0266	0.3562	--+	0	0.224	2	0.8943	9694	0.0129023	250	34.4166	33.6662	1.02229	0.306644	0.0303654	0.0297033	0.000107918	4583	0.00657866	60	0.700647	16.437	0.0426262	0.966	0.00259331	0.0608383	3.9733e-07	618	0.00151214	2	-0.45992	2.75903	-0.166696	0.867609	-0.0604183	0.362446	4.57033e-05	0.983642
rs7834995	8	19919368	A	C	a	c	0.018	0.0064	0.00524	+++	20.6	2.52	2	0.2837	9694	0.298399	5785	255.662	136.599	1.87162	0.0612591	0.0137015	0.00732068	0.000361727	4583	0.17327	1588	158.202	72.0911	2.19447	0.0282018	0.0304402	0.0138713	0.00105307	618	0.0443657	55	18.9881	13.4418	1.41262	0.157769	0.105091	0.0743949	0.00328204	0.999943
rs60821891	8	19919393	A	G	a	g	0.0092	0.0091	0.3122	++-	0	1.957	2	0.3759	9694	0.121444	2355	82.4251	97.8388	0.842458	0.399532	0.00861068	0.0102209	7.32895e-05	4583	0.0643211	590	39.4704	48.7273	0.810026	0.417925	0.0166237	0.0205224	0.000143482	618	0.0137532	17	-11.0733	8.7206	-1.26979	0.20416	-0.145608	0.114671	0.00265191	0.987519
rs4466415	8	19919470	A	C	a	c	-0.0444	0.0092	1.363e-06	---	10	2.222	2	0.3293	9694	0.0891117	1728	-311.684	84.6765	-3.68088	0.000232429	-0.0434699	0.0118096	0.0013991	4583	0.10821	992	-153.152	63.7218	-2.40344	0.0162416	-0.0377177	0.0156932	0.00126318	618	0.123065	152	-60.111	24.0864	-2.49565	0.0125728	-0.103612	0.0415173	0.0102438	1
rs140021938	8	19919557	G	A	a	g	0.0643	0.0267	0.01611	+++	0	0.743	2	0.6897	9694	0.0131854	256	-78.4244	34.5845	-2.26762	0.0233525	-0.0655675	0.0289147	0.000530988	4583	0.0047626	44	-8.63611	13.9772	-0.617872	0.53666	-0.0442058	0.0715452	8.34826e-05	618	0.00161812	2	-2.98746	2.97266	-1.00498	0.314908	-0.338073	0.336399	0.00166115	0.000186623
rs61030040	8	19919614	T	G	t	g	0.0211	0.0134	0.1164	++-	0	0.187	2	0.9109	9694	0.0517082	1003	103.652	66.0027	1.57042	0.116318	0.0237932	0.0151509	0.000254668	4583	0.0288738	265	13.8479	33.779	0.409957	0.681838	0.0121364	0.0296042	3.67515e-05	618	0.00648544	8	-0.749439	5.64218	-0.132828	0.894329	-0.023542	0.177236	2.90185e-05	0.99778
rs60003909	8	19919774	T	C	t	c	0.0226	0.0068	0.0008699	+++	11.5	2.261	2	0.3229	9694	0.253557	4916	325.383	129.53	2.51202	0.0120041	0.0193933	0.00772021	0.000651617	4583	0.149877	1374	143.222	69.0645	2.07374	0.0381031	0.0300262	0.0144792	0.000940392	618	0.0419385	52	22.1812	13.4104	1.65402	0.098123	0.123338	0.0745687	0.00449965	0.999987
rs551795673	8	19919843	C	G	c	g	0.072	0.032	0.02451	++-	53.7	4.324	2	0.1151	9694	0.00967764	188	61.3833	28.758	2.13448	0.0328036	0.0742222	0.034773	0.000470467	4583	0.00359546	33	12.9052	12.0202	1.07363	0.28299	0.0893188	0.0831935	0.000252061	618	0.000929612	1	-4.02699	2.10111	-1.9166	0.0552891	-0.912182	0.475938	0.00604169	0.999703
rs55853953	8	19919929	G	C	c	g	-0.0216	0.0135	0.1093	--+	0	0.202	2	0.9041	9694	0.0514374	997	105.563	65.7177	1.60631	0.108205	0.0244426	0.0152166	0.000266444	4583	0.028863	265	13.8664	33.7785	0.410511	0.681431	0.012153	0.0296047	3.68509e-05	618	0.00648544	8	-0.749439	5.64218	-0.132828	0.894329	-0.023542	0.177236	2.90185e-05	0.997943
rs11996556	8	19920396	T	C	t	c	0.0103	0.0092	0.2652	++-	0	1.084	2	0.5817	9694	0.117893	2286	82.5277	96.6589	0.853803	0.393214	0.00883315	0.0103457	7.52767e-05	4583	0.0630544	578	45.4798	48.3104	0.941408	0.346496	0.0194867	0.0206995	0.000193801	618	0.0129409	16	-7.22408	8.57304	-0.842651	0.399424	-0.0982909	0.116645	0.00116786	0.991097
rs6991095	8	19920445	C	T	t	c	-0.0028	0.0113	0.8076	--+	21.7	2.554	2	0.2788	9694	0.0378845	735	28.811	56.4272	0.510588	0.60964	0.0090486	0.0177219	2.69207e-05	4583	0.116557	1068	32.3718	62.1517	0.520851	0.60247	0.00838033	0.0160897	5.93235e-05	618	0.168818	209	-39.6756	27.5	-1.44275	0.149092	-0.0524634	0.0363636	0.00342355	0.158648
rs34761945	8	19920631	C	T	t	c	-0.0456	0.0209	0.02936	---	0	0.957	2	0.6198	9694	0.0030359	59	23.6433	16.0654	1.47169	0.141104	0.0916065	0.0622457	0.000223655	4583	0.0427772	392	51.9063	39.7637	1.30537	0.191767	0.0328282	0.0251486	0.00037262	618	0.0922799	114	28.6076	21.1279	1.35402	0.175731	0.0640866	0.0473307	0.0030154	0.00036345
rs77982815	8	19920656	G	C	c	g	-0.0164	0.0062	0.008134	---	0	1.741	2	0.4188	9694	0.3483	6753	267.942	142.695	1.87772	0.060419	0.013159	0.00700795	0.00036409	4583	0.199328	1827	141.277	74.3805	1.89939	0.0575134	0.0255361	0.0134444	0.000788908	618	0.0508778	63	18.354	14.4606	1.26924	0.204356	0.0877722	0.0691534	0.00264962	0.999907
rs79045265	8	19920664	T	C	t	c	0.0164	0.0062	0.00818	+++	0	1.741	2	0.4188	9694	0.348272	6752	267.735	142.699	1.87621	0.0606258	0.013148	0.00700774	0.000363505	4583	0.199304	1827	141.193	74.385	1.89814	0.057678	0.0255177	0.0134436	0.000787869	618	0.0508778	63	18.354	14.4606	1.26924	0.204356	0.0877722	0.0691534	0.00264962	0.999907
rs77623043	8	19920678	C	T	t	c	-0.0164	0.0062	0.008219	---	0	1.742	2	0.4185	9694	0.34828	6752	267.487	142.701	1.87446	0.0608672	0.0131356	0.00700766	0.000362825	4583	0.199305	1827	141.185	74.3853	1.89802	0.0576931	0.0255161	0.0134435	0.000787774	618	0.0508778	63	18.354	14.4606	1.26924	0.204356	0.0877722	0.0691534	0.00264962	0.999907
rs553590481	8	19920699	T	G	t	g	-0.0618	0.0264	0.01936	---	0	0.858	2	0.6511	9694	0.0133483	259	-78.3747	34.7758	-2.25371	0.0242142	-0.0648069	0.0287556	0.000524496	4583	0.00498527	46	-7.11175	14.6039	-0.486975	0.626276	-0.0333454	0.0684746	5.18575e-05	618	0.00161812	2	-2.98746	2.97266	-1.00498	0.314908	-0.338073	0.336399	0.00166115	0.000227449
rs79234435	8	19920850	C	A	a	c	-0.0162	0.0062	0.008807	---	0	1.609	2	0.4473	9694	0.348034	6748	270.242	142.657	1.89436	0.0581779	0.0132791	0.00700984	0.000370568	4583	0.199106	1825	134.53	74.3818	1.80864	0.0705067	0.0243156	0.0134441	0.000715326	618	0.0508778	63	18.354	14.4606	1.26924	0.204356	0.0877722	0.0691534	0.00264962	0.999897
rs56952689	8	19920891	T	G	t	g	-0.0525	0.0147	0.0003576	---	12.3	2.28	2	0.3198	9694	0.0427384	829	-172.758	60.2769	-2.86608	0.00415592	-0.0475485	0.0165901	0.000848245	4583	0.0241703	222	-60.82	31.026	-1.96029	0.0499614	-0.0631823	0.0322311	0.000840313	618	0.00572006	7	-9.15723	5.31802	-1.72192	0.0850831	-0.323791	0.18804	0.00487669	6.34944e-06
rs114574250	8	19920929	C	G	c	g	-0.0021	0.0121	0.8623	-+-	0	1.637	2	0.441	9694	0.0636221	1234	-25.0614	72.9842	-0.343382	0.731311	-0.00470488	0.0137016	1.21758e-05	4583	0.0365529	335	16.0841	37.8867	0.424533	0.671177	0.0112053	0.0263945	3.94114e-05	618	0.00410761	5	-5.30389	4.53286	-1.1701	0.241961	-0.258137	0.220611	0.00225186	0.211326
rs76450127	8	19921044	G	A	a	g	0.07	0.0291	0.01611	+++	0	1.49	2	0.4747	9694	0.00160506	31	-22.302	11.6222	-1.91891	0.0549963	-0.165106	0.0860419	0.000380235	4583	0.0211048	193	-52.4594	28.8783	-1.81657	0.0692831	-0.0629044	0.0346281	0.00072161	618	0.0422322	52	-7.9971	14.615	-0.547185	0.584251	-0.0374401	0.068423	0.000492454	0.999812
rs188852243	8	19921331	C	A	a	c	-0.0044	0.0225	0.8433	-++	31.6	2.923	2	0.2319	9694	0.0179462	348	15.6216	39.6981	0.393511	0.693942	0.00991258	0.0251901	1.59903e-05	4583	0.00949967	87	-1.91226	19.7907	-0.0966241	0.923025	-0.0048823	0.0505288	2.0416e-06	618	0.00161812	2	-4.92345	2.94351	-1.67264	0.0943973	-0.568248	0.33973	0.00460155	0.806256
rs202081915	8	19921399	AAAT	A	a	aaat	0.047	0.0225	0.03705	+++	26.2	2.711	2	0.2578	9694	0.0185811	360	-47.9086	40.2087	-1.1915	0.233458	-0.0296329	0.0248703	0.000146599	4583	0.00815874	75	-42.158	18.312	-2.30221	0.0213235	-0.125721	0.054609	0.00115901	618	0.00362379	4	-2.49348	4.27774	-0.582896	0.559963	-0.136263	0.233769	0.000558829	0.000478341
rs150978932	8	19921725	C	T	t	c	-0.0218	0.0214	0.3099	--+	0	0.897	2	0.6386	9694	0.0184992	359	47.9258	40.3545	1.18762	0.234983	0.0294297	0.0247804	0.000145647	4583	0.0130482	120	1.57116	23.2455	0.0675899	0.946112	0.00290766	0.0430191	9.98994e-07	618	0.00168042	2	-2.11079	2.94679	-0.716301	0.473805	-0.243078	0.339352	0.000843894	0.987816
rs190819729	8	19921745	C	A	a	c	-0.0045	0.0225	0.8425	-++	31.6	2.925	2	0.2317	9694	0.0179535	348	15.6778	39.7106	0.394801	0.69299	0.00994196	0.0251822	1.60954e-05	4583	0.00949945	87	-1.91502	19.7908	-0.0967627	0.922915	-0.00488926	0.0505284	2.04746e-06	618	0.00161731	2	-4.92459	2.94351	-1.67303	0.0943211	-0.568379	0.33973	0.00460367	0.809585
rs28568947	8	19921793	T	C	t	c	0.0157	0.0062	0.0111	+++	0	1.547	2	0.4614	9694	0.349224	6771	264.479	142.821	1.85182	0.0640514	0.012966	0.00700177	0.000354114	4583	0.199878	1832	127.804	74.4533	1.71657	0.0860575	0.0230557	0.0134312	0.000644351	618	0.050843	63	18.3825	14.4417	1.27287	0.203063	0.0881385	0.0692437	0.00266481	0.99987
rs10092137	8	19922193	T	C	t	c	0.0152	0.0062	0.01385	+++	0	1.748	2	0.4174	9694	0.352508	6834	245.515	142.831	1.71892	0.0856281	0.0120347	0.0070013	0.000305112	4583	0.200598	1839	134.383	74.6635	1.79985	0.0718851	0.0241061	0.0133934	0.000708385	618	0.050877	63	18.3516	14.4602	1.26911	0.204402	0.0877659	0.0691555	0.00264908	0.999836
rs10102876	8	19922274	C	G	c	g	0.0159	0.0062	0.009981	+++	0	1.737	2	0.4197	9694	0.348763	6762	259.732	142.752	1.81946	0.068841	0.0127456	0.00700515	0.000341847	4583	0.199802	1831	138.471	74.5073	1.85849	0.0630997	0.0249437	0.0134215	0.000755298	618	0.0508762	63	18.351	14.4604	1.26905	0.204422	0.0877609	0.0691546	0.00264885	0.999882
rs76264872	8	19922508	A	G	a	g	0.0193	0.0066	0.003381	+++	0	1.586	2	0.4525	9694	0.280786	5444	292.865	133.923	2.18681	0.0287561	0.0163289	0.00746698	0.00049382	4583	0.162038	1485	134.003	70.4981	1.90081	0.0573272	0.0269625	0.0141848	0.000790087	618	0.0451828	56	18.5669	13.9152	1.33429	0.182109	0.0958871	0.0718639	0.00292817	0.999959
rs10092531	8	19922527	T	G	t	g	0.0153	0.0062	0.01312	+++	0	1.709	2	0.4254	9694	0.349795	6782	249.838	142.959	1.74761	0.0805314	0.0122245	0.00699499	0.000315381	4583	0.200673	1839	133.42	74.6355	1.78762	0.0738376	0.0239513	0.0133984	0.000698793	618	0.0508794	63	18.36	14.4606	1.26966	0.204207	0.0878013	0.0691536	0.00265136	0.999843
rs10092366	8	19922587	A	G	a	g	-0.009	0.0171	0.597	--+	0	0.088	2	0.9569	9694	0.0313089	607	-30.48	52.1747	-0.584191	0.559092	-0.0111968	0.0191664	3.52415e-05	4583	0.0168697	155	-0.942091	26.4136	-0.0356668	0.971548	-0.00135032	0.0378592	2.78181e-07	618	0.00161812	2	0.462644	2.91212	0.158869	0.873772	0.0545543	0.343393	4.15119e-05	0.0595141
rs10106187	8	19922696	C	G	c	g	-0.0016	0.0122	0.8933	-+-	0	1.635	2	0.4415	9694	0.0632743	1227	-22.2313	72.7532	-0.305571	0.759931	-0.00420011	0.0137451	9.64208e-06	4583	0.0364443	334	16.5233	37.8399	0.436662	0.662357	0.0115397	0.0264271	4.16955e-05	618	0.00410761	5	-5.30389	4.53286	-1.1701	0.241961	-0.258137	0.220611	0.00225186	0.251351
rs77899453	8	19922799	G	A	a	g	0.0497	0.0136	0.0002637	+++	32.9	2.98	2	0.2254	9694	0.0274488	532	-153.537	48.3651	-3.17455	0.0015007	-0.0656371	0.0206761	0.00104066	4583	0.0656386	602	-66.4214	50.3214	-1.31994	0.186854	-0.0262302	0.0198723	0.000380986	618	0.106125	131	-47.6269	22.5215	-2.11473	0.0344532	-0.0938981	0.044402	0.00735538	0.999995
rs149479792	8	19922830	T	A	a	t	0.0763	0.0217	0.000436	++-	0	0.403	2	0.8175	9694	0.0186228	361	-115.016	40.4981	-2.84003	0.00451093	-0.0701276	0.0246925	0.000832897	4583	0.0118814	109	-47.5567	21.9777	-2.16386	0.0304752	-0.0984569	0.0455006	0.0010239	618	0.000809061	1	0.338875	2.09787	0.161533	0.871674	0.0769982	0.476673	4.29158e-05	7.44725e-06
rs115902871	8	19922847	C	T	t	c	-0.0318	0.0169	0.05952	--+	0	0.313	2	0.855	9694	0.0313394	608	100.676	52.306	1.92475	0.0542608	0.0367978	0.0191183	0.000382555	4583	0.0184208	169	10.9836	27.5108	0.399247	0.689711	0.0145123	0.0363493	3.48563e-05	618	0.00354045	4	-0.0156146	4.18491	-0.00373116	0.997023	-0.000891575	0.238954	2.28973e-08	0.999115
rs114411007	8	19922933	G	A	a	g	0.0116	0.0144	0.4232	+-+	0	1.569	2	0.4564	9694	0.044968	872	-67.194	62.0485	-1.08293	0.278841	-0.0174529	0.0161164	0.0001211	4583	0.0233787	214	14.8683	30.7018	0.484281	0.628186	0.0157737	0.0325714	5.12854e-05	618	0.0024288	3	-3.19522	3.5657	-0.896099	0.3702	-0.251311	0.28045	0.00132071	0.0238852
rs2119692	8	19922946	G	C	c	g	0.0031	0.0083	0.704	+++	0	0.041	2	0.9798	9694	0.911837	1709	-10.4494	82.915	-0.126026	0.899712	-0.00151994	0.0120605	1.64007e-06	4583	0.674085	2987	-26.8896	80.4198	-0.334366	0.738104	-0.00415775	0.0124347	2.4448e-05	618	0.453634	561	-8.62496	35.9569	-0.23987	0.810431	-0.00667104	0.0278111	9.46339e-05	0.100577
rs59314299	8	19923032	T	G	t	g	-0.0039	0.0086	0.6521	---	0	1.407	2	0.4948	9694	0.139499	2705	-28.2479	103.808	-0.272118	0.785531	-0.00262137	0.00963321	7.64647e-06	4583	0.0757591	694	-13.5475	52.1908	-0.259576	0.795191	-0.00497361	0.0191605	1.47343e-05	618	0.0145631	18	-10.7347	8.85677	-1.21203	0.225499	-0.136848	0.112908	0.00241616	0.0761896
rs7838829	8	19923119	T	C	t	c	0.0161	0.0062	0.009233	+++	0	1.737	2	0.4196	9694	0.348571	6758	262.792	142.694	1.84164	0.0655272	0.0129062	0.00700798	0.000350233	4583	0.199484	1828	139.569	74.4717	1.87412	0.060914	0.0251655	0.0134279	0.000768057	618	0.0508754	63	18.3495	14.4602	1.26896	0.204455	0.0877553	0.0691552	0.00264846	0.999893
rs74847162	8	19923196	T	A	a	t	-0.0122	0.0088	0.1665	--+	58.6	4.836	2	0.08911	9694	0.128976	2501	29.0239	100.727	0.288146	0.773235	0.00286067	0.00992787	8.57371e-06	4583	0.0727882	667	131.325	51.5773	2.54619	0.0108907	0.0493664	0.0193884	0.00141768	618	0.0153649	19	-3.39033	7.90053	-0.429126	0.667831	-0.0543161	0.126574	0.000302877	0.996074
rs554297905	8	19923385	C	T	t	c	0.0629	0.0268	0.01895	+++	0	0.739	2	0.6912	9694	0.0130822	254	-75.911	34.4576	-2.20303	0.0275929	-0.0639345	0.0290212	0.00050117	4583	0.00476238	44	-8.63447	13.9769	-0.617768	0.536728	-0.0441993	0.0715468	8.34546e-05	618	0.00161812	2	-2.98746	2.97266	-1.00498	0.314908	-0.338073	0.336399	0.00166115	0.000223402
rs77941454	8	19923464	T	C	t	c	0.0125	0.0088	0.1563	++-	60.6	5.076	2	0.07904	9694	0.129235	2506	29.5853	100.782	0.293556	0.769097	0.00291278	0.00992237	8.89873e-06	4583	0.0729027	668	134.714	51.6034	2.61056	0.0090393	0.050589	0.0193786	0.00149028	618	0.0153649	19	-3.39033	7.90053	-0.429126	0.667831	-0.0543161	0.126574	0.000302877	0.99646
rs35075305	8	19923570	TA	T	t	ta	-0.0196	0.0059	0.0009239	---	0	0.581	2	0.7477	9694	0.459906	8917	390.768	149.55	2.61296	0.00897614	0.0174722	0.00668674	0.000705036	4583	0.25864	2371	158.936	77.9767	2.03825	0.0415254	0.0261392	0.0128243	0.000908473	618	0.0638188	79	11.1299	14.6964	0.757322	0.448857	0.0515312	0.068044	0.000943316	0.999987
rs61624040	8	19923648	G	C	c	g	-0.0185	0.0136	0.1748	--+	0	0.155	2	0.9254	9694	0.0504119	977	88.9223	65.2292	1.36323	0.17281	0.0208991	0.0153306	0.000191904	4583	0.028172	258	11.5971	33.4311	0.346895	0.72867	0.0103764	0.0299123	2.63145e-05	618	0.00647735	8	-0.755083	5.64296	-0.13381	0.893553	-0.0237127	0.177212	2.94491e-05	0.995749
rs7839270	8	19923657	A	G	a	g	-0.009	0.0171	0.597	--+	0	0.088	2	0.9569	9694	0.0313089	607	-30.48	52.1747	-0.584191	0.559092	-0.0111968	0.0191664	3.52415e-05	4583	0.0168697	155	-0.942091	26.4136	-0.0356668	0.971548	-0.00135032	0.0378592	2.78181e-07	618	0.00161812	2	0.462644	2.91212	0.158869	0.873772	0.0545543	0.343393	4.15119e-05	0.0595141
rs115562173	8	19923781	C	A	a	c	0.081	0.0266	0.002345	+++	0	1.647	2	0.439	9694	0.0130294	253	-80.0989	33.5049	-2.39066	0.0168181	-0.0713526	0.0298464	0.000590176	4583	0.00697567	64	-30.1114	16.7676	-1.79581	0.072524	-0.107101	0.059639	0.000705215	618	0.00170146	2	-4.13879	2.95345	-1.40134	0.161112	-0.474477	0.338587	0.00322987	2.90968e-05
rs148666965	8	19924282	G	T	t	g	-0.0051	0.0163	0.7558	--+	23.7	2.622	2	0.2696	9694	0.0337772	655	7.20577	54.008	0.133421	0.893861	0.00247039	0.0185158	1.83819e-06	4583	0.0205834	189	18.7687	28.7282	0.653322	0.513549	0.0227415	0.0348091	9.33368e-05	618	0.00410761	5	-6.89428	4.57185	-1.50798	0.131559	-0.329841	0.21873	0.00374016	0.875153
rs138396568	8	19924312	TGAG	T	t	tgag	-0.0161	0.0103	0.1176	--+	0	1.016	2	0.6017	9694	0.0926191	1796	138.693	86.5603	1.60227	0.109095	0.0185105	0.0115526	0.000265105	4583	0.0499795	458	20.1744	43.5603	0.463137	0.643266	0.0106321	0.0229567	4.69048e-05	618	0.0105138	13	-6.69601	8.10131	-0.826534	0.408501	-0.102025	0.123437	0.00112362	0.997702
rs114492173	8	19924393	A	C	a	c	0.0206	0.0239	0.3884	+--	0	0.725	2	0.6959	9694	0.0150516	292	40.2128	36.1873	1.11124	0.266466	0.0307079	0.027634	0.000127515	4583	0.0103775	95	-2.46894	20.6431	-0.119601	0.904799	-0.00579377	0.0484424	3.12802e-06	618	0.00248544	3	-1.67657	3.57586	-0.468859	0.63917	-0.131118	0.279653	0.000361561	0.980041
rs77274356	8	19924522	T	A	a	t	0.0778	0.0216	0.0003131	++-	0	0.363	2	0.8339	9694	0.0188259	365	-119.697	40.7109	-2.94017	0.00328028	-0.0722208	0.0245634	0.000892671	4583	0.0118804	109	-47.5589	21.9778	-2.16396	0.0304678	-0.0984611	0.0455005	0.00102399	618	0.000809061	1	0.338875	2.09787	0.161533	0.871674	0.0769982	0.476673	4.29158e-05	5.81633e-06
rs567253947	8	19924608	C	CT	ct	c	-0.005	0.0227	0.8241	--+	0	0.826	2	0.6615	9694	0.0176088	341	7.46838	39.2924	0.190072	0.849253	0.00483738	0.0254502	3.73063e-06	4583	0.00977231	90	4.34849	20.0069	0.217349	0.827936	0.0108637	0.0499828	1.03304e-05	618	0.00125566	2	-2.0028	2.24972	-0.890242	0.373336	-0.395712	0.4445	0.00130351	0.82391
rs146763406	8	19924663	A	T	a	t	0.0309	0.0241	0.1996	+++	0	0.342	2	0.8429	9694	0.0145551	282	49.8015	35.6344	1.39757	0.162243	0.0392196	0.0280627	0.000201693	4583	0.0107054	98	3.19264	21.1388	0.151032	0.879951	0.00714475	0.0473063	4.9881e-06	618	0.000871359	1	0.224072	2.09934	0.106734	0.915	0.0508418	0.476339	1.87372e-05	0.994603
rs140375521	8	19924717	C	T	t	c	0.0293	0.014	0.03644	+++	0	0.631	2	0.7295	9694	0.0478937	929	-140.667	63.9321	-2.20026	0.0277883	-0.0344156	0.0156416	0.000499912	4583	0.0244879	224	-7.17034	31.3659	-0.228603	0.819177	-0.00728827	0.0318818	1.14278e-05	618	0.00322411	4	-1.38017	4.09667	-0.3369	0.736192	-0.0822375	0.244101	0.00018668	0.000472756
rs10100640	8	19924836	A	G	a	g	0.0164	0.0062	0.007864	+++	0	1.623	2	0.4441	9694	0.348041	6748	273.99	142.685	1.92024	0.0548271	0.0134579	0.00700843	0.000380766	4583	0.199772	1831	137.268	74.5554	1.84116	0.0655983	0.0246952	0.0134128	0.000741278	618	0.0508754	63	18.3495	14.4602	1.26896	0.204455	0.0877553	0.0691552	0.00264846	0.999907
rs76574980	8	19925002	C	T	t	c	-0.0327	0.0261	0.2099	--+	0	0.409	2	0.8151	9694	0.0134245	260	47.7907	34.3884	1.38973	0.16461	0.0404128	0.0290795	0.000199438	4583	0.00681333	62	0.907242	16.6842	0.0543773	0.956635	0.0032592	0.0599369	6.46597e-07	618	0.00161812	2	-0.635155	2.94515	-0.215661	0.829252	-0.073226	0.339541	7.64965e-05	0.994097
rs73667455	8	19925057	C	T	t	c	-0.0167	0.0062	0.007036	---	0	1.541	2	0.4629	9694	0.349547	6777	282.416	142.785	1.97791	0.0479383	0.0138524	0.00700354	0.000403981	4583	0.200466	1837	135.209	74.6438	1.81139	0.0700808	0.0242671	0.013397	0.0007175	618	0.0508778	63	18.354	14.4606	1.26924	0.204356	0.0877722	0.0691534	0.00264962	0.999919
rs28371439	8	19925165	A	G	a	g	0.0166	0.0062	0.0072	+++	0	1.63	2	0.4426	9694	0.348324	6753	277.231	142.705	1.94269	0.0520538	0.0136133	0.00700747	0.000389719	4583	0.199951	1833	138.856	74.5425	1.86277	0.0624944	0.0249894	0.0134152	0.000758784	618	0.0508633	63	18.3373	14.4583	1.26829	0.204695	0.0877205	0.0691645	0.00264565	0.999915
rs28522139	8	19925204	G	A	a	g	-0.0167	0.0062	0.007075	---	0	1.597	2	0.4501	9694	0.348334	6754	279.665	142.73	1.9594	0.0500659	0.013728	0.00700625	0.000396453	4583	0.199551	1829	137.316	74.469	1.84393	0.0651933	0.0247611	0.0134284	0.000743512	618	0.0508778	63	18.354	14.4606	1.26924	0.204356	0.0877722	0.0691534	0.00264962	0.999919
rs115777596	8	19925207	G	C	c	g	-0.0345	0.0261	0.187	--+	0	0.45	2	0.7983	9694	0.0133456	259	50.2525	34.3362	1.46354	0.143319	0.0426238	0.0291238	0.000221185	4583	0.00681311	62	0.902401	16.6837	0.0540888	0.956864	0.00324202	0.0599388	6.39755e-07	618	0.00161812	2	-0.635155	2.94515	-0.215661	0.829252	-0.073226	0.339541	7.64965e-05	0.99522
rs138420244	8	19925585	G	C	c	g	0.0583	0.0274	0.03312	+++	0	0.726	2	0.6955	9694	0.0126315	245	-66.3618	33.7388	-1.96693	0.0491918	-0.0582986	0.0296394	0.000399504	4583	0.00461554	42	-8.54911	13.7697	-0.620863	0.53469	-0.045089	0.0726231	8.42927e-05	618	0.00162136	2	-2.99	2.97271	-1.00582	0.314504	-0.33835	0.336393	0.00166392	0.000426414
rs149404159	8	19925634	G	C	c	g	0.0275	0.0188	0.1438	+-+	51.3	4.103	2	0.1286	9694	0.026301	510	-73.4388	47.9174	-1.53261	0.125371	-0.0319844	0.0208692	0.000242555	4583	0.0121608	111	3.93802	22.4444	0.175456	0.860721	0.00781736	0.0445544	6.73188e-06	618	0.00323544	4	-8.08892	4.11694	-1.96479	0.0494383	-0.477246	0.242899	0.00634936	0.00311316
rs73667456	8	19925713	A	G	a	g	-0.0784	0.0216	0.0002767	--+	0	0.349	2	0.84	9694	0.0188775	366	-121.359	40.7673	-2.97687	0.00291204	-0.0730211	0.0245295	0.000915095	4583	0.0118804	109	-47.5589	21.9778	-2.16396	0.0304678	-0.0984611	0.0455005	0.00102399	618	0.000809061	1	0.338875	2.09787	0.161533	0.871674	0.0769982	0.476673	4.29158e-05	5.36891e-06
rs10503667	8	19925777	T	C	t	c	0.0217	0.0068	0.00139	+++	0	0.786	2	0.675	9694	0.253515	4915	350.853	129.694	2.70525	0.0068254	0.0208587	0.00771047	0.000755716	4583	0.145644	1335	103.214	68.0831	1.516	0.12952	0.0222669	0.0146879	0.00050257	618	0.0395477	49	16.256	13.7946	1.17843	0.238624	0.0854273	0.0724922	0.00228406	0.999981
rs148714832	8	19925808	G	A	a	g	-0.0345	0.0261	0.187	--+	0	0.45	2	0.7985	9694	0.0133468	259	50.2496	34.3394	1.46332	0.143379	0.0426136	0.0291211	0.000221119	4583	0.00681333	62	0.907242	16.6842	0.0543773	0.956635	0.0032592	0.0599369	6.46597e-07	618	0.00161812	2	-0.635155	2.94515	-0.215661	0.829252	-0.073226	0.339541	7.64965e-05	0.99522
rs28545651	8	19925826	C	A	a	c	-0.0065	0.0219	0.7664	---	39.1	3.285	2	0.1935	9694	0.0185571	360	2.99152	40.4723	0.0739153	0.941078	0.00182632	0.0247083	5.64175e-07	4583	0.0107565	99	6.81016	21.1056	0.322671	0.746944	0.0152884	0.0473808	2.27677e-05	618	0.000809061	1	3.77138	2.08751	1.80664	0.0708183	0.865452	0.479039	0.00536834	0.867648
rs11992664	8	19925851	C	A	a	c	-0.0115	0.0059	0.05075	---	0	0.652	2	0.7218	9694	0.492073	9540	214.337	150.207	1.42694	0.153598	0.00949979	0.00665746	0.000210259	4583	0.277174	2541	106.743	78.6862	1.35657	0.174919	0.0172402	0.0127087	0.000402421	618	0.0646278	80	11.4688	14.9023	0.769596	0.44154	0.0516428	0.0671037	0.000974141	0.999276
rs114415196	8	19926096	C	A	a	c	0.0406	0.022	0.06581	+++	6.2	2.133	2	0.3442	9694	0.0191379	371	-69.9362	40.6598	-1.72003	0.0854265	-0.042303	0.0245943	0.000305505	4583	0.00973151	89	-10.3458	20.0146	-0.516911	0.605219	-0.0258266	0.0499634	5.84292e-05	618	0.000829288	1	-3.18178	2.10172	-1.51389	0.130053	-0.720313	0.475801	0.00376953	0.000985795
rs73667457	8	19926186	T	C	t	c	-0.0779	0.0214	0.0002788	--+	0	0.331	2	0.8475	9694	0.0190917	370	-122.107	40.9752	-2.98003	0.00288222	-0.0727277	0.024405	0.000917035	4583	0.0120986	111	-47.7268	22.1758	-2.1522	0.0313815	-0.0970517	0.0450941	0.0010129	618	0.000809061	1	0.338875	2.09787	0.161533	0.871674	0.0769982	0.476673	4.29158e-05	5.20808e-06
rs73667458	8	19926276	A	C	a	c	-0.0784	0.0216	0.0002767	--+	0	0.349	2	0.84	9694	0.0188775	366	-121.359	40.7673	-2.97687	0.00291204	-0.0730211	0.0245295	0.000915095	4583	0.0118804	109	-47.5589	21.9778	-2.16396	0.0304678	-0.0984611	0.0455005	0.00102399	618	0.000809061	1	0.338875	2.09787	0.161533	0.871674	0.0769982	0.476673	4.29158e-05	5.36891e-06
rs77130678	8	19926318	T	C	t	c	-0.0234	0.0202	0.2466	-+-	0	0.376	2	0.8285	9694	0.0219533	426	-57.1191	44.1386	-1.29408	0.195637	-0.0293186	0.0226559	0.00017293	4583	0.0119099	109	0.538495	22.0613	0.024409	0.980526	0.00110642	0.0453282	1.30286e-07	618	0.00242799	3	-0.748593	3.58121	-0.209034	0.834422	-0.0583697	0.279236	7.1867e-05	0.00789493
rs7835874	8	19926320	C	G	c	g	0.0145	0.0062	0.01826	+++	0	1.437	2	0.4875	9694	0.357083	6923	250.254	143.472	1.74428	0.081111	0.0121576	0.00697001	0.000314178	4583	0.203359	1864	115.016	74.9926	1.5337	0.125105	0.0204513	0.0133347	0.000514372	618	0.0508746	63	18.3672	14.4601	1.2702	0.204014	0.0878415	0.0691558	0.00265362	0.999771
rs143391596	8	19926373	G	A	a	g	-0.0125	0.0281	0.6566	-+-	0	0.867	2	0.6483	9694	0.0116437	226	16.9013	31.4279	0.537782	0.590727	0.0171116	0.0318189	2.98647e-05	4583	0.0065815	60	-3.60915	16.3383	-0.220902	0.825169	-0.0135205	0.061206	1.06708e-05	618	0.00162702	2	2.51147	2.94642	0.852378	0.394004	0.289293	0.339395	0.00119498	0.921516
rs7835117	8	19926542	G	A	a	g	-0.0312	0.0261	0.2322	-++	0	0.841	2	0.6569	9694	0.0133569	259	50.4972	34.3407	1.47048	0.141432	0.0428204	0.02912	0.000223287	4583	0.00680504	62	-4.15293	16.6399	-0.249577	0.802914	-0.0149988	0.0600967	1.3621e-05	618	0.00164887	2	-0.614784	2.94543	-0.208725	0.834663	-0.0708639	0.339509	7.16546e-05	0.992956
rs139438823	8	19926644	T	C	t	c	-0.0287	0.0189	0.1282	-+-	52.5	4.212	2	0.1217	9694	0.0262448	509	-77.445	47.8768	-1.61759	0.105751	-0.0337865	0.0208869	0.000270198	4583	0.012052	110	4.91514	22.3529	0.219888	0.825958	0.00983711	0.0447369	1.05731e-05	618	0.00323625	4	-8.09223	4.11795	-1.96511	0.0494014	-0.477206	0.242839	0.00635141	0.00262978
rs10111437	8	19926795	T	C	t	c	0.0189	0.0063	0.002701	+++	0	1.373	2	0.5035	9694	0.322747	6257	316.757	139.696	2.26747	0.0233614	0.0162315	0.00715839	0.00053092	4583	0.190057	1742	141.604	73.8973	1.91623	0.0553361	0.025931	0.0135323	0.000802958	618	0.0460558	57	17.6079	14.1062	1.24824	0.211944	0.0884883	0.0708906	0.00256266	0.999967
rs35332795	8	19926859	T	C	t	c	-0.003	0.0081	0.7087	--+	0	1.899	2	0.3869	9694	0.114263	2215	-62.8933	94.7949	-0.663467	0.507031	-0.00699898	0.0105491	4.54552e-05	4583	0.160956	1475	-19.0197	73.7979	-0.257726	0.796618	-0.00349233	0.0135505	1.4525e-05	618	0.192812	238	35.7547	28.8873	1.23773	0.215816	0.0428469	0.0346173	0.0025197	0.89831
rs187890600	8	19926904	G	A	a	g	0.0495	0.026	0.05658	++-	57	4.656	2	0.09751	9694	0.0140753	273	-35.4235	35.2233	-1.00568	0.314568	-0.0285516	0.0283903	0.00010444	4583	0.00577635	53	-39.7524	15.4675	-2.57006	0.0101681	-0.166159	0.0646517	0.00144439	618	0.000809061	1	1.72223	2.09792	0.820923	0.41169	0.391303	0.476663	0.00110841	0.000828389
rs3900537	8	19927063	T	C	t	c	0.0124	0.0059	0.03438	+++	0	0.708	2	0.7019	9694	0.493753	9573	236.124	150.287	1.57115	0.116147	0.0104544	0.00665394	0.000254907	4583	0.280679	2573	111.676	78.5839	1.42111	0.155285	0.018084	0.0127252	0.000441625	618	0.0654426	81	12.3452	14.8055	0.833824	0.40438	0.0563186	0.0675425	0.00114352	0.999539
rs77226702	8	19927159	G	A	a	g	-0.0151	0.0063	0.01734	---	18	2.438	2	0.2955	9694	0.312291	6055	246.788	139.463	1.76956	0.0767997	0.0126885	0.00717038	0.000323354	4583	0.178682	1638	105.038	72.9411	1.44004	0.149855	0.0197426	0.0137097	0.000453472	618	0.0468285	58	24.1829	14.2143	1.70131	0.0888848	0.11969	0.0703518	0.00476062	0.999807
rs3854905	8	19927206	A	G	a	g	0.0125	0.0059	0.03402	+++	0	0.703	2	0.7035	9694	0.493911	9576	236.983	150.298	1.57675	0.114853	0.0104908	0.00665344	0.000256727	4583	0.280676	2573	111.568	78.5844	1.41972	0.155688	0.0180662	0.0127252	0.000440765	618	0.0654426	81	12.3452	14.8055	0.833824	0.40438	0.0563186	0.0675425	0.00114352	0.999562
rs79183262	8	19927300	A	G	a	g	-0.0721	0.0213	0.0007172	---	0	1.441	2	0.4864	9694	0.020453	397	-122.57	42.171	-2.9065	0.00365496	-0.0689218	0.023713	0.00087234	4583	0.0102856	94	-32.0704	20.3937	-1.57257	0.11582	-0.0771103	0.0490347	0.000540774	618	0.00172654	2	-4.142	2.95485	-1.40176	0.160986	-0.474394	0.338427	0.00323181	1.08752e-05
rs191439743	8	19927349	T	A	a	t	-0.0085	0.0217	0.6945	---	37.8	3.217	2	0.2002	9694	0.0187063	363	9.26321	40.6504	0.227875	0.819744	0.00560572	0.0246	5.36214e-06	4583	0.0110038	101	5.03513	21.4385	0.234863	0.814315	0.0109552	0.046645	1.20623e-05	618	0.000809061	1	3.77138	2.08751	1.80664	0.0708183	0.865452	0.479039	0.00536834	0.905649
rs56392828	8	19927402	C	T	t	c	0.0038	0.0084	0.6494	+++	0	0.804	2	0.6688	9694	0.144635	2804	-35.7088	105.655	-0.337976	0.735381	-0.00319887	0.00946478	1.17955e-05	4583	0.0803215	736	-9.92356	53.3981	-0.185841	0.852569	-0.00348029	0.0187272	7.55234e-06	618	0.0153738	19	-8.34365	8.98458	-0.928662	0.353064	-0.103362	0.111302	0.00141844	0.0764793
rs143765315	8	19927418	AC	A	a	ac	-0.0344	0.0261	0.1866	--+	0	0.449	2	0.7988	9694	0.0133984	260	50.3723	34.4039	1.46415	0.143154	0.0425576	0.0290665	0.000221367	4583	0.00681333	62	0.907242	16.6842	0.0543773	0.956635	0.0032592	0.0599369	6.46597e-07	618	0.00161812	2	-0.635155	2.94515	-0.215661	0.829252	-0.073226	0.339541	7.64965e-05	0.995164
rs79496778	8	19927537	T	C	t	c	-0.0039	0.0103	0.7055	-+-	0	0.874	2	0.646	9694	0.0904167	1753	-65.3382	85.8649	-0.760941	0.446692	-0.00886207	0.0116462	5.97926e-05	4583	0.05326	488	29.3122	44.8631	0.653371	0.513517	0.0145637	0.02229	9.33508e-05	618	0.00892557	11	-0.666472	6.45537	-0.103243	0.91777	-0.0159934	0.15491	1.75315e-05	0.0987721
rs73667459	8	19927628	C	T	t	c	-0.0204	0.0059	0.0005524	---	0	0.835	2	0.6586	9694	0.456961	8860	401.977	149.115	2.69576	0.00702293	0.0180784	0.00670625	0.000750423	4583	0.257319	2359	168.105	78.0967	2.15252	0.0313563	0.0275623	0.0128046	0.0010132	618	0.0630097	78	13.4647	14.4807	0.929841	0.352453	0.0642125	0.0690575	0.00142205	0.999991
rs73599669	8	19927641	A	G	a	g	0.0104	0.009	0.2522	++-	0	0.555	2	0.7578	9694	0.122728	2379	88.4059	98.3736	0.898675	0.368826	0.00913534	0.0101653	8.33971e-05	4583	0.0671939	616	42.9613	49.5767	0.866562	0.386182	0.0174792	0.0201708	0.00016421	618	0.0137492	17	-4.83222	8.71768	-0.554301	0.579373	-0.0635835	0.114709	0.000505344	0.992035
rs73599672	8	19927664	C	T	t	c	-0.0097	0.0091	0.2832	--+	0	0.588	2	0.7452	9694	0.122554	2376	79.7496	98.331	0.811032	0.417347	0.00824797	0.0101697	6.79236e-05	4583	0.067093	615	43.6291	49.5615	0.880303	0.378695	0.0177618	0.020177	0.000169458	618	0.0137516	17	-4.83302	8.71881	-0.554321	0.579359	-0.0635776	0.114695	0.000505381	0.989484
rs146434885	8	19927806	C	T	t	c	-0.0011	0.0226	0.9599	-++	30.1	2.86	2	0.2393	9694	0.0176342	342	9.13554	39.491	0.231332	0.817057	0.00585786	0.0253223	5.52609e-06	4583	0.00947142	87	-1.9875	19.7698	-0.100532	0.919922	-0.00508515	0.0505823	2.21009e-06	618	0.00161731	2	-4.92459	2.94351	-1.67303	0.0943211	-0.568379	0.33973	0.00460367	0.633693
rs6998260	8	19927898	T	C	t	c	0.0159	0.0062	0.01019	+++	0	1.817	2	0.4032	9694	0.348548	6758	274.991	142.773	1.92607	0.0540951	0.0134905	0.00700415	0.000383082	4583	0.200239	1835	119.935	74.6921	1.60573	0.108333	0.021498	0.0133883	0.000563824	618	0.0500688	62	20.6888	14.1735	1.45968	0.144377	0.102987	0.0705542	0.0035044	0.999882
rs184863034	8	19928010	T	A	a	t	0.0087	0.0142	0.5388	+-+	0	1.282	2	0.5269	9694	0.0466302	904	-50.0416	63.0183	-0.79408	0.427149	-0.0126008	0.0158684	6.51139e-05	4583	0.0249835	229	10.9621	31.6506	0.346346	0.729082	0.0109428	0.031595	2.62313e-05	618	0.00405502	5	-4.35023	4.5636	-0.953246	0.340466	-0.20888	0.219125	0.00149453	0.044651
rs151174642	8	19928132	G	A	a	g	-0.0021	0.0143	0.8831	+--	0	0.695	2	0.7064	9694	0.0437293	848	-6.97282	61.0777	-0.114163	0.909109	-0.00186914	0.0163726	1.34585e-06	4583	0.028859	265	13.6089	33.8162	0.402437	0.687363	0.0119007	0.0295716	3.54155e-05	618	0.00487945	6	3.65565	4.96705	0.73598	0.461743	0.148172	0.201327	0.000890898	0.764537
rs7011846	8	19928145	G	A	a	g	-0.017	0.0062	0.005943	---	5.9	2.126	2	0.3454	9694	0.343324	6656	288.057	142.145	2.0265	0.0427136	0.0142565	0.00703505	0.000424071	4583	0.201163	1844	133.807	75.3982	1.77467	0.0759526	0.0235373	0.0132629	0.000688705	618	0.0525129	65	22.5462	14.4407	1.5613	0.118453	0.108118	0.0692488	0.00400931	0.99993
rs56935908	8	19928696	C	A	a	c	-0.0122	0.0093	0.1876	--+	0	1.896	2	0.3875	9694	0.116873	2266	134.106	96.1642	1.39456	0.16315	0.0145018	0.0103989	0.000200825	4583	0.0619301	568	18.7423	47.9658	0.390743	0.695987	0.00814628	0.0208482	3.33873e-05	618	0.0138875	17	-10.7894	8.70897	-1.23888	0.215388	-0.142254	0.114824	0.0025244	0.995072
rs10102021	8	19928778	C	T	t	c	-0.0147	0.0059	0.01252	---	0	0.362	2	0.8342	9694	0.476956	9247	298.18	149.684	1.99206	0.0463643	0.0133084	0.00668074	0.00040978	4583	0.27005	2475	115.531	78.5004	1.47172	0.141095	0.018748	0.0127388	0.000473644	618	0.0646286	80	9.94761	14.5952	0.681567	0.495513	0.046698	0.0685156	0.000764036	0.999854
rs114360639	8	19929210	G	A	a	g	-0.0286	0.026	0.2711	-++	46.3	3.727	2	0.1551	9694	0.0134173	260	54.5565	34.293	1.59089	0.111634	0.0463911	0.0291604	0.000261352	4583	0.0071139	65	-5.89307	16.9519	-0.347636	0.728114	-0.0205073	0.0589906	2.6427e-05	618	0.0033843	4	-6.31459	4.17637	-1.51198	0.130538	-0.362033	0.239443	0.00376001	0.990541
rs148122361	8	19929237	C	G	c	g	0.0327	0.0245	0.1818	+++	0	0.168	2	0.9196	9694	0.0142605	276	47.4352	35.1817	1.34829	0.177565	0.0383236	0.0284238	0.000187721	4583	0.0105697	97	6.82346	20.7164	0.329375	0.741873	0.0158992	0.0482709	2.37235e-05	618	0.000809061	1	0.321838	2.0946	0.153651	0.877885	0.0733558	0.477418	3.88301e-05	0.995404
rs7816032	8	19929380	C	T	t	c	0.0035	0.0064	0.5836	+-+	50	3.998	2	0.1354	9694	0.755033	4749	-84.5028	128.382	-0.658212	0.510402	-0.00512697	0.00778924	4.47381e-05	4583	0.512113	4472	56.4856	85.2219	0.662806	0.507455	0.00777741	0.0117341	9.60663e-05	618	0.286235	354	-58.1811	31.4323	-1.85099	0.0641705	-0.0588882	0.0318144	0.00563516	0.0555514
rs112685166	8	19929431	T	C	t	c	-0.0102	0.0153	0.5041	---	60.5	5.068	2	0.07936	9694	0.0404443	784	-17.8479	58.6909	-0.3041	0.761052	-0.00518139	0.0170384	9.54946e-06	4583	0.0192642	177	-11.0801	27.7476	-0.399317	0.68966	-0.0143911	0.0360392	3.48685e-05	618	0.00647006	8	-14.6474	6.38545	-2.29387	0.0217981	-0.359233	0.156606	0.00865432	0.0374034
rs139296125	8	19929519	G	A	a	g	0.0285	0.0209	0.1724	+++	0	0.679	2	0.7122	9694	0.0208233	404	-61.775	42.3392	-1.45905	0.144552	-0.0344609	0.0236188	0.000219829	4583	0.0121456	111	-1.72783	22.2344	-0.0777098	0.938059	-0.00349502	0.0449753	1.32054e-06	618	0.00162055	2	-1.8778	2.94712	-0.637164	0.524018	-0.216199	0.339314	0.000667727	0.00420751
rs10102032	8	19929521	G	A	a	g	-0.0187	0.0063	0.003055	---	0	1.424	2	0.4907	9694	0.321234	6228	307.739	139.047	2.2132	0.0268837	0.015917	0.00719182	0.00050581	4583	0.189208	1734	142.775	73.7318	1.93641	0.0528177	0.0262629	0.0135627	0.00081996	618	0.0461206	57	17.5494	14.0963	1.24496	0.213145	0.0883183	0.0709404	0.00254924	0.999964
rs10092228	8	19929548	T	G	t	g	0.0171	0.0062	0.005697	+++	0	1.942	2	0.3787	9694	0.353439	6852	300.612	142.577	2.10843	0.0349942	0.014788	0.00701378	0.000459052	4583	0.203584	1866	123.893	74.6814	1.65896	0.0971245	0.0222138	0.0133902	0.000601823	618	0.0525275	65	22.2642	14.407	1.54538	0.122255	0.107266	0.0694108	0.00392794	0.999933
rs10102045	8	19929549	G	C	c	g	-0.017	0.0062	0.005887	---	0	1.936	2	0.3799	9694	0.353428	6852	299.743	142.564	2.10251	0.0355085	0.0147478	0.00701437	0.00045648	4583	0.203637	1867	123.032	74.7054	1.6469	0.099578	0.0220453	0.0133859	0.000593109	618	0.0525259	65	22.2612	14.4067	1.54519	0.122299	0.107255	0.0694119	0.00392702	0.99993
rs6984990	8	19929681	C	T	t	c	-0.018	0.0062	0.003724	---	4.6	2.097	2	0.3505	9694	0.349232	6771	306.127	142.174	2.15319	0.0313038	0.0151448	0.00703366	0.000478751	4583	0.201073	1843	138.974	74.4296	1.86718	0.0618759	0.0250866	0.0134355	0.000762382	618	0.0525307	65	22.2651	14.4077	1.54536	0.122259	0.107259	0.0694071	0.00392786	0.999962
rs191752679	8	19929702	T	C	t	c	-0.04	0.0252	0.1126	--+	0	0.087	2	0.9573	9694	0.0143903	279	-55.4339	35.9703	-1.5411	0.123292	-0.0428437	0.0278007	0.000245249	4583	0.00637083	58	-7.71226	16.2031	-0.475975	0.634092	-0.0293756	0.0617167	4.95413e-05	618	0.00322654	4	0.211234	4.15771	0.0508054	0.959481	0.0122196	0.240517	4.24538e-06	0.00213687
rs75382876	8	19929729	C	A	a	c	-0.038	0.0262	0.1465	--+	0	0.447	2	0.7996	9694	0.0133953	260	54.2663	34.3221	1.58109	0.113857	0.0460663	0.0291358	0.000258142	4583	0.00675376	62	1.85654	16.5859	0.111935	0.910875	0.00674884	0.0602923	2.73989e-06	618	0.00162864	2	-0.611396	2.94535	-0.20758	0.835557	-0.0704773	0.339518	7.08709e-05	0.996768
rs7009128	8	19930017	T	C	t	c	0.0171	0.0062	0.00568	+++	0	1.921	2	0.3826	9694	0.355429	6891	303.125	142.925	2.12087	0.0339328	0.0148391	0.00699669	0.000464486	4583	0.204462	1874	122.482	74.7548	1.63845	0.101329	0.0219176	0.0133771	0.000587034	618	0.0525307	65	22.2651	14.4077	1.54536	0.122259	0.107259	0.0694071	0.00392786	0.999933
rs113049542	8	19930105	C	A	a	c	-0.0155	0.0233	0.5047	+--	71.8	7.104	2	0.02866	9694	0.0105258	204	-38.283	30.5293	-1.25397	0.209851	-0.0410745	0.0327554	0.000162376	4583	0.0189093	173	44.6411	27.6858	1.61242	0.106871	0.05824	0.0361196	0.000568532	618	0.0299086	37	22.3015	12.1357	1.83768	0.0661097	0.151428	0.0824017	0.00555438	0.0375785
rs73667460	8	19930179	G	A	a	g	0.0774	0.0217	0.0003518	++-	0	0.363	2	0.8341	9694	0.0188802	366	-118.57	40.6312	-2.9182	0.00352055	-0.0718218	0.0246116	0.000879379	4583	0.0117547	108	-46.7601	21.8188	-2.14312	0.0321037	-0.0982236	0.0458321	0.00100436	618	0.000809061	1	0.338875	2.09787	0.161533	0.871674	0.0769982	0.476673	4.29158e-05	6.43436e-06
rs531267222	8	19930235	G	A	a	g	-0.018	0.0239	0.4527	-++	0	0.964	2	0.6177	9694	0.015041	292	39.6823	36.1817	1.09675	0.27275	0.0303124	0.0276383	0.000124212	4583	0.0102661	94	-6.65665	20.5307	-0.324229	0.745765	-0.0157924	0.0487075	2.2988e-05	618	0.00248463	3	-1.67504	3.57593	-0.468419	0.639485	-0.130992	0.279647	0.000360883	0.97174
rs190899661	8	19930292	A	G	a	g	0.0119	0.0225	0.5977	+-+	81.6	10.873	2	0.004356	9694	0.0179713	348	27.1607	39.5	0.687612	0.491697	0.0174079	0.0253164	4.88239e-05	4583	0.0100257	92	-15.1125	20.1163	-0.751254	0.4525	-0.0373455	0.0497109	0.000123416	618	0.00245631	3	11.4193	3.5907	3.18023	0.00147157	0.885686	0.278497	0.0166347	0.940998
rs187919055	8	19930327	G	A	a	g	-0.0371	0.0257	0.1489	-++	0	0.604	2	0.7394	9694	0.013993	271	57.1132	35.0038	1.63163	0.102758	0.0466128	0.0285683	0.000274908	4583	0.00686592	63	-0.514691	16.6847	-0.0308481	0.975391	-0.00184888	0.0599351	2.08092e-07	618	0.00172896	2	-0.461725	2.94974	-0.156531	0.875615	-0.0530659	0.339013	4.02991e-05	0.9967
rs141281192	8	19930384	T	G	t	g	0.0309	0.0136	0.02319	+++	0	0.124	2	0.9397	9694	0.0498865	967	141.704	65.1403	2.17536	0.0296031	0.033395	0.0153515	0.000488661	4583	0.0287823	264	24.7582	33.5755	0.737391	0.460885	0.0219622	0.0297836	0.000118903	618	0.00397977	5	0.224749	4.48392	0.0501233	0.960024	0.0111785	0.223019	4.13215e-06	0.999722
rs3951339	8	19930386	T	C	t	c	0.0134	0.0059	0.02345	+++	0	0.871	2	0.6469	9694	0.499839	9691	256.74	149.799	1.7139	0.0865465	0.0114414	0.00667563	0.000303332	4583	0.284718	2610	112.157	78.2051	1.43414	0.151533	0.0183382	0.0127869	0.00044976	618	0.0686481	85	15.6482	15.5555	1.00596	0.314435	0.0646692	0.0642861	0.0016644	0.999721
rs200965225	8	19930398	CA	C	ca	c	-0.0002	0.018	0.9907	-+-	0	1.447	2	0.485	9694	0.0286137	555	-23.7218	49.4715	-0.479504	0.63158	-0.00969254	0.0202137	2.37427e-05	4583	0.0154124	141	24.7892	24.9434	0.993818	0.320311	0.039843	0.0400908	0.00021598	618	0.00242718	3	-1.71773	3.58502	-0.47914	0.631839	-0.133651	0.278939	0.000377591	0.455121
rs12375318	8	19930504	G	A	a	g	0.0025	0.0083	0.7617	++-	38.1	3.232	2	0.1987	9694	0.111967	2171	-59.3313	93.8473	-0.632211	0.527249	-0.00673659	0.0106556	4.12733e-05	4583	0.140627	1289	-22.0141	70.2901	-0.313189	0.754137	-0.00445567	0.0142268	2.14493e-05	618	0.162889	201	44.8783	26.6961	1.68108	0.0927479	0.0629708	0.0374586	0.00464806	0.869752
rs146709518	8	19930836	G	A	a	g	-0.0095	0.0079	0.2304	---	0	1.574	2	0.4553	9694	0.154084	2987	40.0236	107.973	0.370682	0.710874	0.0034331	0.00926158	1.41889e-05	4583	0.112844	1034	105.681	63.4556	1.66544	0.0958255	0.0262457	0.015759	0.000606534	618	0.0902095	111	6.49629	20.4192	0.318146	0.750374	0.0155807	0.0489734	0.000166475	0.993109
rs10099404	8	19930885	T	G	t	g	0.0137	0.0059	0.02024	+++	0	0.777	2	0.6781	9694	0.500551	9683	261.317	149.748	1.74505	0.0809768	0.0116532	0.00667788	0.000314456	4583	0.285087	2613	118.665	78.2737	1.51603	0.129512	0.0193683	0.0127757	0.00050259	618	0.0678398	84	13.957	15.3742	0.907823	0.363972	0.0590485	0.065044	0.0013555	0.99976
rs10096509	8	19930935	A	C	a	c	0.0134	0.0059	0.02276	+++	0	0.82	2	0.6638	9694	0.500359	9687	253.181	149.793	1.69021	0.0909884	0.0112836	0.00667588	0.000295002	4583	0.285194	2614	119.347	78.2685	1.52484	0.127299	0.0194821	0.0127765	0.000508448	618	0.067839	84	13.9556	15.3742	0.907728	0.364022	0.0590424	0.0650442	0.00135521	0.999721
rs111629614	8	19930989	C	G	c	g	-0.0041	0.0084	0.6294	---	0	0.805	2	0.6687	9694	0.144482	2801	-42.4357	105.354	-0.402792	0.687101	-0.00382323	0.00949182	1.67535e-05	4583	0.0803916	737	-6.38755	53.2361	-0.119985	0.904495	-0.00225383	0.0187842	3.14815e-06	618	0.0153091	19	-8.3081	8.95327	-0.92794	0.353439	-0.103643	0.111691	0.00141624	0.0677106
rs139001474	8	19931094	T	A	a	t	0.0525	0.0129	4.778e-05	+++	29.9	2.852	2	0.2403	9694	0.0284914	552	-159.528	49.231	-3.2404	0.00119361	-0.0658203	0.0203124	0.00108428	4583	0.0791379	725	-96.1132	54.4085	-1.76651	0.0773105	-0.0324675	0.0183795	0.000682387	618	0.125525	155	-59.0137	24.5784	-2.40103	0.0163488	-0.0976886	0.040686	0.00948185	0.999999
rs149764042	8	19931164	G	C	c	g	0.0734	0.0201	0.0002629	+++	49.6	3.966	2	0.1377	9694	0.00290726	56	-40.0316	15.486	-2.58502	0.00973722	-0.166927	0.0645746	0.00069004	4583	0.0473373	434	-88.9615	42.2558	-2.10531	0.0352647	-0.0498228	0.0236654	0.000969235	618	0.0928956	115	-52.3859	21.0912	-2.48378	0.0129994	-0.117764	0.0474132	0.0101467	0.999995
rs4592053	8	19931255	A	G	a	g	-0.0044	0.0083	0.599	---	0	0.402	2	0.8179	9694	0.916214	1624	-0.39411	80.9359	-0.00486941	0.996115	-6.01638e-05	0.0123555	2.44849e-09	4583	0.696563	2781	-38.0499	80.595	-0.472113	0.636846	-0.00585785	0.0124077	4.87406e-05	618	0.482858	597	-24.609	36.4514	-0.675119	0.4996	-0.0185211	0.0274338	0.000749648	0.0587585
rs146093644	8	19931507	C	T	t	c	-0.0146	0.0101	0.1511	--+	2	2.042	2	0.3603	9694	0.0963882	1869	132.751	87.8208	1.51161	0.130634	0.0172124	0.0113868	0.000235951	4583	0.0516474	473	19.2973	44.0426	0.438152	0.661276	0.00994836	0.0227053	4.19805e-05	618	0.0112621	14	-10.51	8.24273	-1.27506	0.202288	-0.154689	0.121319	0.00267397	0.99672
rs10097214	8	19931511	A	G	a	g	-0.0028	0.0081	0.7285	--+	0	1.802	2	0.4062	9694	0.114426	2218	-62.0153	94.7476	-0.654532	0.512769	-0.00690816	0.0105544	4.42391e-05	4583	0.160706	1473	-15.7172	73.6907	-0.213287	0.831103	-0.00289435	0.0135702	9.94777e-06	618	0.193265	239	34.8662	28.9685	1.20359	0.228748	0.0415482	0.0345202	0.00238261	0.889013
rs62297923	8	19931687	C	T	t	c	-0.0339	0.0244	0.165	---	0	0.282	2	0.8686	9694	0.0143408	278	51.323	35.2539	1.45581	0.145445	0.0412951	0.0283657	0.000218854	4583	0.010683	98	5.25888	20.8202	0.252585	0.800589	0.0121317	0.0480302	1.39513e-05	618	0.000820388	1	0.341335	2.09466	0.162955	0.870554	0.0777952	0.477404	4.36747e-05	0.996109
rs2091591	8	19931749	A	G	a	g	0.0191	0.0065	0.003523	+++	0	1.415	2	0.4929	9694	0.290041	5623	312.188	134.727	2.31719	0.0204933	0.0171992	0.00742242	0.000554459	4583	0.168099	1541	114.141	71.1787	1.60358	0.108807	0.0225289	0.0140491	0.000562313	618	0.046932	58	20.2644	14.3697	1.41022	0.158474	0.0981389	0.0695911	0.00327093	0.99996
rs4633070	8	19931752	T	G	t	g	0.0168	0.0062	0.006572	+++	0	1.684	2	0.4309	9694	0.355836	6899	301.51	142.928	2.10952	0.0348999	0.0147593	0.00699651	0.000459528	4583	0.204617	1876	117.405	74.8696	1.56813	0.11685	0.0209448	0.0133566	0.00053773	618	0.0533382	66	21.3792	14.5426	1.4701	0.141534	0.101089	0.0687633	0.00355461	0.999923
rs536896821	8	19931811	T	A	a	t	-0.0134	0.0264	0.6102	--+	0	1.818	2	0.403	9694	0.012954	251	16.4992	33.8706	0.487125	0.62617	0.0143819	0.0295241	2.45033e-05	4583	0.00698331	64	6.65448	16.776	0.396666	0.691614	0.0236448	0.0596089	3.44072e-05	618	0.00161812	2	-3.82682	2.94992	-1.29726	0.194541	-0.439761	0.338992	0.0027679	0.936609
rs868333217	8	19931948	G	A	a	g	-0.0326	0.0245	0.182	---	0	0.171	2	0.918	9694	0.0142597	276	47.4455	35.1799	1.34865	0.177448	0.0383359	0.0284253	0.000187822	4583	0.0105663	97	6.76355	20.7103	0.326579	0.743987	0.0157689	0.0482851	2.33225e-05	618	0.000815534	1	0.341421	2.09466	0.162996	0.870522	0.0778148	0.477404	4.36967e-05	0.995347
rs528397993	8	19932174	G	C	c	g	-0.0149	0.0292	0.6101	+-+	33.2	2.992	2	0.224	9694	0.0105903	205	-7.44713	30.7119	-0.242484	0.808405	-0.00789545	0.0325607	6.07171e-06	4583	0.0053669	49	25.7925	14.8794	1.73343	0.0830187	0.116498	0.0672068	0.000657072	618	0.000825243	1	-0.909202	2.0949	-0.434007	0.664283	-0.207173	0.47735	0.000309807	0.937184
rs61397598	8	19932194	C	A	a	c	-0.0123	0.0092	0.1827	--+	0	0.542	2	0.7627	9694	0.118269	2293	105.088	96.6403	1.08741	0.276854	0.0112522	0.0103476	0.000122105	4583	0.0649151	595	44.3731	48.7161	0.910851	0.362374	0.0186971	0.0205271	0.000181423	618	0.0136869	17	-4.79747	8.6856	-0.552348	0.58071	-0.0635935	0.115133	0.00050179	0.995436
rs58662513	8	19932268	C	T	t	c	-0.0124	0.0094	0.1901	--+	0	0.928	2	0.6289	9694	0.112731	2186	110.198	94.4004	1.16735	0.243071	0.0123659	0.0105932	0.000140716	4583	0.0603972	554	35.7538	47.2365	0.75691	0.449104	0.0160238	0.02117	0.000125281	618	0.0128762	16	-7.18853	8.53881	-0.841866	0.399863	-0.098593	0.117112	0.00116569	0.995181
rs571160514	8	19932395	G	A	a	g	-0.0326	0.0245	0.1822	---	0	0.169	2	0.9189	9694	0.0142605	276	47.4352	35.1817	1.34829	0.177565	0.0383236	0.0284238	0.000187721	4583	0.0105679	97	6.77797	20.7164	0.327179	0.743532	0.0157932	0.048271	2.34083e-05	618	0.000809061	1	0.321838	2.0946	0.153651	0.877885	0.0733558	0.477418	3.88301e-05	0.995347
rs150331294	8	19932487	T	A	a	t	0.0559	0.0133	2.554e-05	+++	32.8	2.976	2	0.2259	9694	0.0283298	549	-161.278	49.1172	-3.28354	0.00102513	-0.0668511	0.0203595	0.00111334	4583	0.070969	651	-95.7664	52.033	-1.84049	0.0656957	-0.0353717	0.0192186	0.000740744	618	0.114343	141	-59.9932	23.4762	-2.55549	0.0106039	-0.108854	0.0425963	0.010741	0.999999
rs141346683	8	19932618	A	G	a	g	0.0237	0.007	0.000715	+++	0	0.885	2	0.6423	9694	0.232403	4506	360.996	125.645	2.87315	0.00406397	0.0228673	0.00795896	0.000852438	4583	0.136299	1249	105.536	66.8529	1.57863	0.114421	0.0236135	0.0149582	0.000544952	618	0.0380299	47	17.2892	13.719	1.26024	0.207583	0.0918609	0.0728917	0.00261217	0.999989
rs530236992	8	19932674	A	G	a	g	0.0174	0.0062	0.005116	+++	0	0.962	2	0.6182	9694	0.344188	6673	324.945	141.924	2.28957	0.0220463	0.0161324	0.00704602	0.000541319	4583	0.197872	1814	107.799	74.2448	1.45194	0.146518	0.0195562	0.013469	0.000460997	618	0.0523495	65	17.5297	14.558	1.20413	0.228541	0.0827122	0.0686907	0.00238474	0.999942
rs552903443	8	19932737	G	A	a	g	0.0176	0.0198	0.3742	+-+	51.4	4.117	2	0.1276	9694	0.0237824	461	-44.0813	45.6959	-0.964665	0.334713	-0.0211105	0.0218838	9.60944e-05	4583	0.0109473	100	7.21382	21.3242	0.338292	0.735143	0.0158642	0.046895	2.50254e-05	618	0.00323625	4	-8.09223	4.11795	-1.96511	0.0494014	-0.477206	0.242839	0.00635141	0.0183237
rs538241452	8	19932790	C	T	t	c	0.0545	0.0148	0.000229	+++	6.9	2.148	2	0.3416	9694	0.0422347	819	-181.325	59.9301	-3.02562	0.00248126	-0.0504858	0.0166861	0.000945308	4583	0.0240047	220	-58.8267	30.949	-1.90076	0.0573335	-0.0614158	0.0323112	0.000790048	618	0.00571278	7	-9.14702	5.31872	-1.71978	0.0854725	-0.323345	0.188015	0.00486454	4.61142e-06
rs550579020	8	19932791	T	G	t	g	-0.0545	0.0148	0.0002278	---	8.4	2.184	2	0.3355	9694	0.0422347	819	-181.325	59.9301	-3.02562	0.00248126	-0.0504858	0.0166861	0.000945308	4583	0.0240124	220	-58.8505	30.9486	-1.90155	0.0572298	-0.0614422	0.0323116	0.000790706	618	0.00580906	7	-9.21898	5.32156	-1.73238	0.0832052	-0.325541	0.187915	0.00493611	4.61142e-06
rs568831058	8	19932834	A	G	a	g	0.0136	0.0059	0.02068	+++	0	0.139	2	0.9328	9694	0.48405	9385	282.49	149.563	1.88876	0.0589236	0.0126285	0.00668613	0.000368383	4583	0.274193	2513	102.884	78.3342	1.3134	0.189047	0.0167667	0.0127658	0.00037722	618	0.0670243	83	6.9064	15.4278	0.447658	0.6544	0.0290162	0.0648179	0.000329601	0.999747
rs569127431	8	19932842	A	AT	a	at	0.0135	0.0059	0.02251	+++	0	0.26	2	0.8782	9694	0.476315	9235	266.733	149.418	1.78515	0.0742373	0.0119473	0.00669263	0.000329074	4583	0.269359	2469	112.782	78.2318	1.44164	0.149403	0.0184278	0.0127825	0.000454479	618	0.0670235	83	6.91011	15.4275	0.447908	0.65422	0.0290331	0.0648192	0.00032997	0.999734
rs79232571	8	19932978	G	C	c	g	0.0035	0.0082	0.6721	++-	0	1.474	2	0.4785	9694	0.110366	2140	-43.8248	93.1309	-0.470572	0.637946	-0.00505281	0.0107376	2.28664e-05	4583	0.151542	1389	-38.1122	72.439	-0.526128	0.598799	-0.00726304	0.0138047	6.05315e-05	618	0.182332	225	30.5605	28.4356	1.07473	0.282498	0.037795	0.0351671	0.00189973	0.916492
rs566200251	8	19933475	T	C	t	c	0.0069	0.0218	0.7498	+++	38.2	3.237	2	0.1982	9694	0.0186765	362	5.94555	40.5586	0.146592	0.883454	0.00361432	0.0246557	2.21903e-06	4583	0.0110155	101	4.92632	21.43	0.22988	0.818185	0.010727	0.0466636	1.15558e-05	618	0.000809061	1	3.77138	2.08751	1.80664	0.0708183	0.865452	0.479039	0.00536834	0.87678
rs527394390	8	19933497	C	A	a	c	0.0172	0.0182	0.345	+-+	50.1	4.009	2	0.1348	9694	0.0279311	542	-49.7678	49.3989	-1.00747	0.31371	-0.0203945	0.0202434	0.000104811	4583	0.0134704	123	5.98306	23.5797	0.253738	0.799698	0.0107609	0.0424094	1.40789e-05	618	0.00324353	4	-8.04948	4.11799	-1.95471	0.050617	-0.474677	0.242837	0.00628438	0.0153476
rs570632498	8	19933511	T	C	t	c	0.0066	0.0223	0.7675	++-	31.5	2.918	2	0.2325	9694	0.0183884	357	18.0657	40.1298	0.450182	0.652579	0.0112182	0.0249191	2.09277e-05	4583	0.00976456	90	0.144256	19.9678	0.00722443	0.994236	0.000361805	0.0500807	1.14132e-08	618	0.00161812	2	-4.92751	2.94351	-1.67402	0.0941258	-0.568716	0.33973	0.00460914	0.867242
rs9694336	8	19933560	C	T	t	c	0.0048	0.0057	0.4017	+++	60.7	5.095	2	0.07826	9694	0.557039	8588	-38.9183	148.617	-0.26187	0.793421	-0.00176205	0.00672872	7.08138e-06	4583	0.369151	3384	-44.9494	89.3324	-0.503171	0.614844	-0.00563257	0.0111942	5.53642e-05	618	0.187876	232	-63.3148	27.0543	-2.34028	0.0192692	-0.086503	0.0369626	0.00900809	0.0212567
rs188914991	8	19933645	C	A	a	c	0.0775	0.0217	0.0003446	++-	0	0.36	2	0.8353	9694	0.0188605	366	-118.824	40.6317	-2.92441	0.0034511	-0.0719736	0.0246113	0.000883124	4583	0.0117623	108	-46.7578	21.8189	-2.143	0.032113	-0.0982179	0.0458319	0.00100425	618	0.000809061	1	0.338875	2.09787	0.161533	0.871674	0.0769982	0.476673	4.29158e-05	6.34944e-06
rs147595127	8	19933833	G	C	c	g	-0.0167	0.0221	0.4498	---	0	0.318	2	0.8531	9694	0.00742707	144	1.97498	25.3053	0.0780459	0.937792	0.00308417	0.0395174	6.28993e-07	4583	0.0316506	290	21.9072	34.3483	0.637797	0.523606	0.0185686	0.0291136	8.89538e-05	618	0.0479053	59	10.2679	14.8796	0.690069	0.490151	0.0463769	0.0672062	0.000783215	0.0280317
rs145353248	8	19933835	C	T	t	c	0.0478	0.0093	2.498e-07	+++	47.8	3.829	2	0.1474	9694	0.0882657	1711	-323.59	84.219	-3.84224	0.000121915	-0.0456221	0.0118738	0.00152446	4583	0.10379	951	-159.873	63.0038	-2.53752	0.0111642	-0.0402756	0.0158721	0.00140805	618	0.120846	149	-73.0017	24.0287	-3.0381	0.00238075	-0.126436	0.0416169	0.015181	1
rs9694606	8	19934009	C	T	t	c	-0.0245	0.006	4.104e-05	---	0	0.443	2	0.8011	9694	0.431695	8370	510.569	147.634	3.45835	0.000543493	0.0234252	0.00677352	0.00123505	4583	0.244854	2244	160.431	77.2075	2.07792	0.0377169	0.0269134	0.0129521	0.000944182	618	0.0635016	78	15.2063	15.2963	0.994113	0.320168	0.0649903	0.0653751	0.00162543	0.999999
rs188385627	8	19934349	G	T	t	g	0.0061	0.0183	0.74	++-	0	0.145	2	0.9302	9694	0.00412735	80	-2.29934	19.0707	-0.120569	0.904032	-0.00632225	0.0524366	1.50113e-06	4583	0.0576156	528	-20.4057	45.5576	-0.44791	0.654218	-0.00983172	0.0219502	4.38712e-05	618	0.118181	146	4.60843	23.0977	0.199519	0.841857	0.00863806	0.0432944	6.54734e-05	0.88401
rs191744586	8	19934350	T	C	t	c	0.0156	0.0059	0.008016	+++	0	0.446	2	0.8001	9694	0.493123	9561	323.025	149.612	2.15909	0.030843	0.0144313	0.00668397	0.000481379	4583	0.280828	2574	113.436	78.2523	1.44962	0.147166	0.0185249	0.0127792	0.00045952	618	0.0686521	85	13.087	15.4999	0.844326	0.398487	0.054473	0.0645166	0.00117251	0.999907
rs149834631	8	19934403	A	G	a	g	-0.0718	0.0199	0.0003047	--+	52.6	4.218	2	0.1214	9694	0.0227321	441	-127.74	44.5097	-2.86993	0.00410557	-0.0644789	0.022467	0.000850529	4583	0.0132955	122	-59.3469	23.1643	-2.562	0.0104073	-0.110601	0.0431699	0.00143534	618	0.00236084	3	5.45262	3.47742	1.56801	0.116879	0.450912	0.28757	0.00404384	5.71352e-06
rs112888859	8	19934565	C	A	a	c	-0.016	0.0059	0.006906	---	0	0.28	2	0.8692	9694	0.460363	8926	334.132	149.228	2.23906	0.0251517	0.0150043	0.00670114	0.0005177	4583	0.261301	2395	111.628	78.0958	1.42938	0.152896	0.0183029	0.0128048	0.000446779	618	0.0654167	81	11.1175	15.4034	0.721759	0.470442	0.0468571	0.0649207	0.000856803	0.999923
rs111712931	8	19934679	T	C	t	c	0.0138	0.0059	0.01904	+++	0	1.113	2	0.5733	9694	0.496428	9625	257.903	149.7	1.7228	0.0849246	0.0115084	0.00668004	0.000306489	4583	0.283352	2597	123.009	78.3458	1.57008	0.116397	0.0200404	0.0127639	0.000539065	618	0.0678398	84	16.9348	15.6087	1.08495	0.277942	0.0695093	0.0640667	0.00193606	0.999771
rs565868080	8	19934834	G	A	a	g	-0.0222	0.0257	0.3896	--+	12.4	2.282	2	0.3194	9694	0.013755	267	22.9208	34.8384	0.657917	0.510591	0.0188849	0.028704	4.4698e-05	4583	0.00685839	63	15.2624	16.781	0.909504	0.363084	0.0541984	0.0595912	0.000180887	618	0.00243689	3	-4.77107	3.59369	-1.32763	0.184302	-0.369433	0.278266	0.002899	0.98016
rs60401465	8	19934882	C	G	c	g	0.0153	0.0059	0.009324	+++	0	1.304	2	0.5211	9694	0.479835	9303	317.429	149.462	2.12381	0.0336861	0.0142097	0.00669065	0.000465775	4583	0.274188	2513	101.317	78.1675	1.29615	0.194924	0.0165817	0.012793	0.000367374	618	0.0653568	81	21.7207	15.8716	1.36852	0.171149	0.0862244	0.0630055	0.00308034	0.999892
rs190581701	8	19935147	T	C	t	c	0.0388	0.0262	0.1386	++-	0	0.383	2	0.8255	9694	0.0133961	260	54.2969	34.3221	1.58198	0.113654	0.0460923	0.0291358	0.000258433	4583	0.00675431	62	2.90095	16.535	0.175443	0.860731	0.0106104	0.0604778	6.73089e-06	618	0.00162864	2	-0.611396	2.94535	-0.20758	0.835557	-0.0704773	0.339518	7.08709e-05	0.997053
rs529083457	8	19935355	C	T	t	c	-0.0123	0.0094	0.191	--+	0	0.962	2	0.6181	9694	0.112817	2187	106.349	94.4742	1.1257	0.260293	0.0119154	0.0105849	0.000130855	4583	0.0602964	553	39.386	47.202	0.834414	0.404048	0.0176775	0.0211856	0.000152252	618	0.0128762	16	-7.18853	8.53881	-0.841866	0.399863	-0.098593	0.117112	0.00116569	0.995022
rs577437171	8	19935433	A	T	a	t	0.0128	0.0091	0.1584	++-	0	1.245	2	0.5365	9694	0.121764	2361	121.521	97.8523	1.24189	0.214279	0.0126914	0.0102195	0.000159261	4583	0.0664605	609	42.1233	49.2038	0.856098	0.391943	0.017399	0.0203236	0.000160268	618	0.0145	18	-8.64698	8.82549	-0.979773	0.327198	-0.111016	0.113308	0.00157887	0.996308
rs185360962	8	19935594	A	C	a	c	0.0214	0.0147	0.1453	+++	0	1.297	2	0.5229	9694	0.00634444	123	35.5703	22.7919	1.56066	0.118605	0.0684742	0.0438753	0.000251513	4583	0.10103	926	52.2093	57.4784	0.908329	0.363704	0.015803	0.0173978	0.00018042	618	0.185087	229	11.0944	28.0512	0.395504	0.692471	0.0140994	0.0356491	0.000257276	0.00317976
rs368796502	8	19935842	T	C	t	c	0.0147	0.0059	0.01291	+++	0	0.13	2	0.937	9694	0.484145	9387	308.141	149.294	2.06399	0.0390185	0.0138251	0.00669821	0.000439907	4583	0.275391	2524	104.663	78.1792	1.33875	0.180652	0.0171241	0.0127911	0.000391921	618	0.0686513	85	8.04673	15.7849	0.509773	0.61021	0.032295	0.0633516	0.000427416	0.999854
rs12549099	8	19936095	A	G	a	g	-0.0076	0.0086	0.3724	---	0	0.366	2	0.8326	9694	0.922437	1504	-13.5611	77.995	-0.173871	0.861967	-0.00222926	0.0128213	3.12177e-06	4583	0.752894	2265	-68.7146	79.2089	-0.867511	0.385662	-0.0109522	0.0126248	0.000164569	618	0.60101	493	-21.7677	35.3534	-0.615717	0.538081	-0.017416	0.0282858	0.000623532	0.0186259
rs144958026	8	19936101	A	G	a	g	0.0207	0.0063	0.00109	+++	0	1.302	2	0.5214	9694	0.319356	6192	354.864	138.999	2.553	0.01068	0.018367	0.0071943	0.000673049	4583	0.184973	1695	140.899	73.2228	1.92425	0.054323	0.0262794	0.0136569	0.000809697	618	0.052534	65	19.6654	14.8669	1.32276	0.185915	0.0889734	0.0672634	0.00287779	0.999986
rs138876755	8	19936272	C	T	t	c	0.0537	0.0148	0.0002746	+++	7.9	2.172	2	0.3376	9694	0.0422635	819	-178.561	60.0136	-2.97534	0.00292662	-0.0495778	0.0166629	0.000914153	4583	0.0241059	221	-58.8121	31.0072	-1.89672	0.0578649	-0.0611702	0.0322505	0.000786693	618	0.00571278	7	-9.14702	5.31872	-1.71978	0.0854725	-0.323345	0.188015	0.00486454	5.38831e-06
rs78509009	8	19936583	G	C	c	g	-0.0233	0.0232	0.315	+--	74.2	7.762	2	0.02063	9694	0.0102722	199	-34.4863	30.2175	-1.14127	0.253758	-0.0377685	0.0330934	0.0001345	4583	0.0194967	179	53.4925	28.2751	1.89185	0.0585104	0.0669087	0.0353667	0.000782662	618	0.0311117	38	24.3969	12.3698	1.9723	0.0485755	0.159445	0.0808423	0.00639796	0.0127442
rs73599687	8	19936611	C	T	t	c	0.0537	0.0148	0.0002716	+++	8	2.175	2	0.3371	9694	0.0422632	819	-178.556	60.0135	-2.97527	0.00292728	-0.0495768	0.0166629	0.000914111	4583	0.0240939	221	-59.0074	31.0071	-1.90303	0.0570371	-0.0613738	0.0322506	0.000791933	618	0.00571278	7	-9.14702	5.31872	-1.71978	0.0854725	-0.323345	0.188015	0.00486454	5.38831e-06
rs73667461	8	19936652	C	T	t	c	-0.0249	0.0069	0.000277	---	0	0.243	2	0.8854	9694	0.244458	4740	391.772	128.228	3.05527	0.00224857	0.0238268	0.00779859	0.000963928	4583	0.142025	1302	127.264	67.9067	1.87411	0.0609159	0.0275982	0.0147261	0.000768045	618	0.0396561	49	10.9651	13.9713	0.784828	0.432555	0.0561742	0.0715753	0.00101308	0.999994
rs73667462	8	19936686	T	G	t	g	0.0243	0.007	0.0005234	+++	0	0.886	2	0.6421	9694	0.230652	4472	364.441	125.193	2.91102	0.00360247	0.0232522	0.00798764	0.000875058	4583	0.135562	1243	112.683	66.6269	1.69125	0.0907886	0.0253839	0.015009	0.000625483	618	0.036415	45	16.9997	13.5159	1.25775	0.208482	0.0930568	0.0739867	0.00260187	0.999992
rs149287069	8	19936883	A	G	a	g	-0.0016	0.0221	0.9417	+--	36.3	3.141	2	0.208	9694	0.0190795	370	6.54968	40.5745	0.161424	0.87176	0.00397845	0.024646	2.69079e-06	4583	0.00985315	90	-6.20341	20.0508	-0.309384	0.757029	-0.01543	0.0498732	2.09312e-05	618	0.000809871	1	-3.65744	2.10309	-1.73908	0.082021	-0.826915	0.47549	0.00497433	0.326053
rs73667463	8	19936898	A	G	a	g	0.021	0.0063	0.0008678	+++	0	0.914	2	0.6333	9694	0.320876	6221	384.643	139.403	2.75921	0.00579407	0.0197931	0.00717345	0.000786169	4583	0.186299	1708	123.843	73.3826	1.68764	0.0914806	0.0229978	0.0136272	0.000622813	618	0.0517241	64	18.4858	14.8844	1.24196	0.214251	0.0834403	0.0671844	0.00253695	0.999988
rs144616492	8	19937115	A	G	a	g	-0.005	0.0214	0.8173	+--	36	3.123	2	0.2098	9694	0.0201622	391	1.01368	41.6555	0.0243348	0.980586	0.000584192	0.0240064	6.11506e-08	4583	0.0107262	98	-8.13227	20.9084	-0.388947	0.697316	-0.0186024	0.0478276	3.3081e-05	618	0.000809871	1	-3.65744	2.10309	-1.73908	0.082021	-0.826915	0.47549	0.00497433	0.16734
rs73667464	8	19937245	G	T	t	g	0.0767	0.0218	0.0004287	++-	0	0.39	2	0.8229	9694	0.0186722	362	-115.568	40.4219	-2.85905	0.00424915	-0.0707302	0.0247391	0.000844089	4583	0.0116547	107	-46.5453	21.7195	-2.14302	0.0321116	-0.098668	0.0460416	0.00100427	618	0.000809061	1	0.338875	2.09787	0.161533	0.871674	0.0769982	0.476673	4.29158e-05	7.39972e-06
rs190578937	8	19937246	C	T	t	c	-0.0256	0.0267	0.3366	-++	0	0.491	2	0.7822	9694	0.0129553	251	39.0989	33.6586	1.16163	0.245385	0.0345122	0.0297101	0.000139342	4583	0.0065252	60	-2.45134	16.2857	-0.150521	0.880353	-0.00924257	0.0614037	4.95444e-06	618	0.00163269	2	-0.608099	2.94534	-0.206461	0.836431	-0.0700975	0.339519	7.01089e-05	0.985302
rs143436466	8	19937270	A	C	a	c	0.0334	0.0261	0.2009	+--	0	0.747	2	0.6884	9694	0.0134517	261	52.3111	34.3976	1.52078	0.128316	0.0442118	0.0290718	0.000238823	4583	0.00674318	62	-2.73028	16.5575	-0.164897	0.869025	-0.00995909	0.0603958	5.94601e-06	618	0.00163269	2	-0.608099	2.94534	-0.206461	0.836431	-0.0700975	0.339519	7.01089e-05	0.994563
rs142111442	8	19937403	A	C	a	c	0.0344	0.0261	0.1874	+--	0	0.622	2	0.7329	9694	0.0134517	261	52.3077	34.3976	1.52068	0.12834	0.0442089	0.0290718	0.000238792	4583	0.00686679	63	-1.12572	16.7246	-0.0673094	0.946335	-0.00402458	0.0597922	9.9072e-07	618	0.00163269	2	-0.608099	2.94534	-0.206461	0.836431	-0.0700975	0.339519	7.01089e-05	0.995164
rs60901125	8	19937474	C	T	t	c	-0.0228	0.0068	0.0008035	---	0	0.179	2	0.9142	9694	0.250129	4850	371.428	129.233	2.87411	0.00405171	0.0222398	0.00773799	0.000853004	4583	0.148179	1358	111.293	68.6466	1.62125	0.104964	0.0236173	0.0145674	0.000574775	618	0.038038	47	9.8408	13.5984	0.723672	0.469267	0.0532173	0.0735379	0.00086135	0.999988
rs35620080	8	19937502	A	G	a	g	-0.002	0.0081	0.8016	--+	0	1.176	2	0.5555	9694	0.115362	2237	-38.7749	94.9462	-0.408388	0.682989	-0.00430126	0.0105323	1.72223e-05	4583	0.161793	1483	-20.9337	73.7168	-0.283975	0.776429	-0.00385224	0.0135654	1.76344e-05	618	0.193907	240	28.6494	28.7713	0.995761	0.319366	0.0346095	0.0347568	0.00163082	0.84083
rs115343165	8	19937571	C	A	a	c	0.0119	0.0171	0.4861	++-	0	0.137	2	0.9338	9694	0.0311633	604	-40.1239	51.9964	-0.771667	0.440312	-0.0148408	0.0192321	6.14901e-05	4583	0.016879	155	-1.01024	26.4192	-0.0382389	0.969497	-0.00144739	0.0378513	3.19749e-07	618	0.00161812	2	0.462644	2.91212	0.158869	0.873772	0.0545543	0.343393	4.15119e-05	0.0340061
rs17091738	8	19937893	C	T	t	c	-0.0228	0.007	0.001166	---	0	0.255	2	0.8802	9694	0.230772	4474	335.682	125.411	2.67665	0.00743617	0.021343	0.00797378	0.000739825	4583	0.134584	1234	117.667	66.4033	1.772	0.076394	0.0266854	0.0150595	0.000686638	618	0.037229	46	9.51896	13.5422	0.70291	0.482112	0.0519051	0.0738431	0.000812636	0.999984
rs150405276	8	19938055	TA	T	t	ta	-0.0315	0.0129	0.01481	---	0	0.565	2	0.754	9694	0.0557161	1080	154.586	68.5902	2.25375	0.0242116	0.0328583	0.0145793	0.000524516	4583	0.031923	293	29.7006	35.3435	0.840342	0.400717	0.0237765	0.0282938	0.000154423	618	0.00479207	6	4.1374	4.88118	0.847624	0.396647	0.173651	0.204869	0.00118169	0.999831
rs1470187	8	19938164	G	T	t	g	-0.0227	0.0098	0.02064	--+	0	0.695	2	0.7064	9694	0.102183	1981	218.89	90.0531	2.43068	0.0150707	0.0269916	0.0111046	0.000610097	4583	0.0590537	541	17.6071	47.1718	0.373255	0.708958	0.00791269	0.0211991	3.04657e-05	618	0.0121497	15	-0.505264	7.88459	-0.0640825	0.948905	-0.00812757	0.12683	6.75423e-06	0.999756
rs1470186	8	19938278	T	C	t	c	0.0224	0.0072	0.001821	+++	0	0.721	2	0.6973	9694	0.217841	4224	307.039	122.463	2.5072	0.0121692	0.0204731	0.00816574	0.000649117	4583	0.128352	1176	113.417	65.3266	1.73616	0.0825363	0.0265766	0.0153077	0.000659138	618	0.0348447	43	14.3243	13.401	1.0689	0.285114	0.0797631	0.0746214	0.0018792	0.999976
rs114637785	8	19938378	T	C	t	c	-0.0216	0.0146	0.1398	--+	0	1.641	2	0.4401	9694	0.0431657	837	-65.5167	60.3918	-1.08486	0.277984	-0.0179637	0.0165585	0.000121533	4583	0.0257046	236	-38.4938	31.7105	-1.21391	0.22478	-0.0382812	0.0315353	0.000322237	618	0.0017233	2	3.1958	2.95288	1.08226	0.279135	0.366512	0.338653	0.00192647	0.0029597
rs73667465	8	19938498	G	A	a	g	-0.0186	0.0064	0.004007	---	0	1.494	2	0.4738	9694	0.301077	5837	308.668	136.658	2.2587	0.0239022	0.0165282	0.00731756	0.000526819	4583	0.175459	1608	118.051	72.0107	1.63935	0.101141	0.0227653	0.0138868	0.000587681	618	0.0477306	59	19.577	13.8945	1.40898	0.158841	0.101406	0.0719711	0.00326517	0.999963
rs17091742	8	19938619	C	T	t	c	-0.0234	0.0071	0.0009484	---	0	0.458	2	0.7954	9694	0.225141	4365	332.025	124.279	2.6716	0.00754901	0.0214968	0.00804639	0.000737036	4583	0.132049	1210	124.11	66.0962	1.87772	0.0604193	0.0284089	0.0151295	0.000771012	618	0.0364684	45	11.1687	13.161	0.848617	0.396094	0.0644795	0.0759818	0.00118446	0.999986
rs1800590	8	19939160	T	G	t	g	0.0142	0.0059	0.01625	+++	0	0.266	2	0.8756	9694	0.456041	8842	284.552	149.012	1.90959	0.0561862	0.012815	0.00671087	0.000376552	4583	0.258749	2372	113.038	78.1364	1.44667	0.147989	0.0185147	0.0127981	0.000457655	618	0.0646715	80	8.4786	15.4199	0.549849	0.582423	0.0356585	0.0648515	0.00049726	0.999813
rs75890454	8	19939177	T	A	a	t	-0.004	0.0259	0.8781	---	0	0.69	2	0.7082	9694	0.0135159	262	0.960621	34.8238	0.0275852	0.977993	0.000792136	0.028716	7.85772e-08	4583	0.00649542	60	3.22644	16.3754	0.19703	0.843804	0.012032	0.0610672	8.4891e-06	618	0.000809061	1	1.72223	2.09792	0.820923	0.41169	0.391303	0.476663	0.00110841	0.771741
rs146978295	8	19939265	T	TCC	t	tcc	-0.0091	0.0171	0.596	-++	0	0.163	2	0.9219	9694	0.0312371	606	-33.4189	52.0367	-0.642217	0.520732	-0.0123416	0.0192172	4.25901e-05	4583	0.016767	154	2.03735	26.1669	0.0778599	0.937939	0.00297551	0.0382162	1.32564e-06	618	0.00161812	2	0.462644	2.91212	0.158869	0.873772	0.0545543	0.343393	4.15119e-05	0.058357
rs200412008	8	19939558	C	T	t	c	-0.0462	0.0187	0.01332	---	0	1.79	2	0.4087	9694	0.0268812	521	96.2567	48.2402	1.99536	0.0460036	0.041363	0.0207296	0.000411138	4583	0.0133478	122	32.2626	23.1578	1.39316	0.16357	0.0601596	0.043182	0.000424427	618	0.00161003	2	4.12643	2.92229	1.41205	0.157935	0.4832	0.342197	0.00327943	0.999845
rs141390463	8	19939568	G	A	a	g	0.023	0.0141	0.1038	++-	0	0.968	2	0.6162	9694	0.0460713	893	-112.813	62.7898	-1.79668	0.0723867	-0.0286142	0.0159262	0.000333339	4583	0.0255441	234	-5.77215	31.9275	-0.180789	0.856533	-0.00566249	0.0313209	7.14733e-06	618	0.00727184	9	3.5844	6.02863	0.594564	0.552135	0.0986234	0.165875	0.000581425	0.00187235
rs185205408	8	19939799	C	A	a	c	0.0214	0.0306	0.4838	++-	0	0.628	2	0.7305	9694	0.00906911	176	-6.18553	28.2316	-0.219099	0.826573	-0.00776077	0.0354213	4.95709e-06	4583	0.00637814	58	-16.7587	16.2009	-1.03443	0.300934	-0.0638504	0.0617251	0.000233993	618	0.00161812	2	0.0588446	2.94566	0.0199767	0.984062	0.00678174	0.339482	6.56363e-07	0.0336284
rs7839976	8	19940123	C	G	c	g	-0.0777	0.0206	0.000158	---	38.5	3.25	2	0.1969	9694	0.021325	413	-114.804	43.1552	-2.66026	0.00780808	-0.061644	0.0231722	0.00073079	4583	0.0118465	109	-61.5778	21.9032	-2.81136	0.0049332	-0.128354	0.0456555	0.00172835	618	0.00409223	5	-7.26921	4.55862	-1.59461	0.1108	-0.349801	0.219365	0.0041822	3.56509e-06
rs3779787	8	19940405	G	T	t	g	0.0508	0.0129	8.411e-05	+++	45	3.637	2	0.1623	9694	0.0285859	554	-162.615	49.4764	-3.28673	0.00101359	-0.0664302	0.0202117	0.00111551	4583	0.0792281	726	-81.5393	54.2627	-1.50268	0.132923	-0.0276926	0.0184289	0.000493776	618	0.128386	159	-60.3051	24.5379	-2.45763	0.0139856	-0.100157	0.0407533	0.00993415	0.999998
rs146786419	8	19940828	C	T	t	c	-0.011	0.0153	0.4751	--+	0	0.448	2	0.7994	9694	0.039728	770	42.0377	57.773	0.727635	0.466837	0.0125947	0.0173091	5.46729e-05	4583	0.0224473	206	7.30929	29.9103	0.244373	0.806942	0.00817019	0.0334333	1.30589e-05	618	0.00404612	5	-2.76535	4.55336	-0.60732	0.543638	-0.133378	0.219618	0.000606641	0.968443
rs148966021	8	19940863	G	A	a	g	0.0487	0.0261	0.0623	++-	57.9	4.756	2	0.09274	9694	0.0139317	270	-33.4237	34.9972	-0.955039	0.339558	-0.027289	0.0285737	9.41862e-05	4583	0.00573893	53	-39.6756	15.3915	-2.57777	0.0099441	-0.16748	0.064971	0.00145307	618	0.000809061	1	1.72223	2.09792	0.820923	0.41169	0.391303	0.476663	0.00110841	0.000927502
rs185670596	8	19940900	G	C	c	g	0.0504	0.0165	0.002246	++-	0	0.294	2	0.8631	9694	0.0332829	645	-133.033	53.5445	-2.48454	0.0129719	-0.0464014	0.0186761	0.000637437	4583	0.0197715	181	-52.6343	28.4095	-1.8527	0.0639253	-0.0652141	0.0351995	0.000750601	618	0.000809061	1	0.338875	2.09787	0.161533	0.871674	0.0769982	0.476673	4.29158e-05	2.83111e-05
rs150730448	8	19940927	T	TA	t	ta	0.0286	0.0067	1.759e-05	+++	0	0.245	2	0.8845	9694	0.28048	5438	493.187	132.368	3.72589	0.000194627	0.0281481	0.00755472	0.00143353	4583	0.165871	1520	139.865	69.9394	1.99981	0.0455211	0.0285934	0.0142981	0.000874531	618	0.0454086	56	12.5257	14.027	0.892971	0.371873	0.0636608	0.071291	0.00131151	0.999999
rs34309063	8	19941628	G	A	a	g	-0.0008	0.0083	0.9272	+--	5.7	2.121	2	0.3464	9694	0.110231	2137	-29.2954	93.1488	-0.314501	0.75314	-0.00337633	0.0107355	1.02139e-05	4583	0.148225	1359	1.10682	71.8372	0.0154074	0.987707	0.000214477	0.0139204	5.19108e-08	618	0.177099	219	39.2307	27.5361	1.4247	0.154243	0.0517396	0.036316	0.00333846	0.292105
rs115668974	8	19941795	C	T	t	c	-0.0007	0.0168	0.9662	+--	0	0.491	2	0.7825	9694	0.0333038	646	-11.2918	53.1572	-0.212423	0.831777	-0.00399612	0.0188121	4.65959e-06	4583	0.0174753	160	11.7591	26.5146	0.443494	0.657408	0.0167264	0.0377151	4.30105e-05	618	0.00323625	4	2.05366	4.10214	0.50063	0.616631	0.122041	0.243775	0.000412222	0.620088
rs17410577	8	19942034	G	C	c	g	-0.001	0.0083	0.9033	++-	0	1.379	2	0.5017	9694	0.108918	2112	-10.6651	92.5293	-0.115261	0.908238	-0.00124568	0.0108074	1.37187e-06	4583	0.148189	1358	-6.89379	71.6548	-0.0962083	0.923355	-0.00134266	0.0139558	2.02406e-06	618	0.17616	218	32.17	27.4689	1.17114	0.241541	0.0426353	0.0364048	0.00225589	0.262968
rs1534649	8	19942130	G	T	t	g	0.0047	0.0086	0.5822	+++	0	0.317	2	0.8533	9694	0.925136	1451	-27.4521	76.8854	-0.357053	0.721052	-0.00464396	0.0130064	1.31647e-05	4583	0.694867	2797	-11.3659	78.8708	-0.144108	0.885415	-0.00182714	0.012679	4.54127e-06	618	0.479092	592	-24.9958	36.392	-0.686849	0.492178	-0.0188736	0.0274786	0.000775923	0.055619
rs73667466	8	19942294	G	A	a	g	0.05	0.0165	0.002442	++-	0	0.306	2	0.858	9694	0.033245	645	-131.404	53.5228	-2.45511	0.0140841	-0.0458704	0.0186836	0.000622425	4583	0.0197639	181	-52.6626	28.4045	-1.85402	0.0637364	-0.0652719	0.0352056	0.00075167	618	0.000814725	1	0.331697	2.09782	0.158115	0.874366	0.0753715	0.476686	4.11192e-05	3.0375e-05
rs13266204	8	19942494	A	G	a	g	-0.0041	0.0102	0.6839	-++	0	1.234	2	0.5397	9694	0.0559183	1084	-67.0857	68.4003	-0.98078	0.326701	-0.0143388	0.0146198	9.93318e-05	4583	0.123106	1128	9.54874	65.123	0.146626	0.883427	0.00225153	0.0153556	4.70135e-06	618	0.175544	217	17.5222	27.1663	0.644997	0.518929	0.0237426	0.0368104	0.000684245	0.908967
rs114624068	8	19942787	G	T	t	g	-0.0081	0.0205	0.6908	-++	0	0.209	2	0.9009	9694	0.02232	433	24.4569	43.9252	0.556785	0.577675	0.0126757	0.022766	3.20125e-05	4583	0.0113396	104	-5.04147	21.2877	-0.236826	0.812792	-0.011125	0.0469756	1.22647e-05	618	8.09062e-07	0	-5.96759e-05	0.00210444	-0.0283571	0.977377	-13.4749	475.185	1.32257e-06	0.906769
rs147151973	8	19942869	T	C	t	c	-0.0108	0.0288	0.7089	--+	36.6	3.156	2	0.2064	9694	0.0109351	212	-11.7055	30.8903	-0.378937	0.704735	-0.0122672	0.0323726	1.48279e-05	4583	0.00599607	55	-5.7027	15.6063	-0.365411	0.714805	-0.0234143	0.0640768	2.91985e-05	618	0.00139159	2	4.45281	2.56324	1.73718	0.0823548	0.67773	0.390132	0.0049635	0.100045
rs6997330	8	19943018	G	C	c	g	-0.0306	0.0066	3.552e-06	---	0	0.38	2	0.8271	9694	0.277066	5372	524.626	132.975	3.9453	7.97013e-05	0.0296695	0.00752021	0.00160733	4583	0.1659	1521	161.845	70.6548	2.29065	0.0219837	0.0324203	0.0141533	0.0011474	618	0.0469579	58	14.7889	14.3669	1.02938	0.303302	0.0716494	0.0696046	0.0017428	1
rs114288334	8	19943069	G	A	a	g	0.0225	0.017	0.1854	+++	43.1	3.516	2	0.1723	9694	0.0325698	631	-54.9502	52.9921	-1.03695	0.299758	-0.0195681	0.0188707	0.000111036	4583	0.0159785	146	-15.0185	25.4425	-0.59029	0.554996	-0.023201	0.0393043	7.61957e-05	618	0.00324838	4	-8.07693	4.11803	-1.96136	0.0498374	-0.476285	0.242834	0.00632717	0.00475512
rs116448989	8	19943527	G	C	c	g	0.0107	0.0182	0.5574	+--	0	1.204	2	0.5478	9694	0.0265783	515	-45.061	48.3704	-0.931582	0.351553	-0.0192593	0.0206738	8.96163e-05	4583	0.0163684	150	9.44284	25.6794	0.367721	0.713082	0.0143197	0.0389417	2.95689e-05	618	0.00404531	5	3.37317	4.56991	0.738125	0.460438	0.161518	0.218823	0.000896101	0.0484595
rs115851910	8	19943558	T	A	a	t	0.0226	0.0181	0.212	+++	16.5	2.396	2	0.3018	9694	0.0284606	552	-57.4142	49.7174	-1.15481	0.248167	-0.0232276	0.0201137	0.000137711	4583	0.0138448	127	-8.11173	23.7491	-0.34156	0.732682	-0.014382	0.0421069	2.55113e-05	618	0.000814725	1	-3.29454	2.08221	-1.58223	0.113597	-0.759879	0.480258	0.00411752	0.00598079
rs1031045	8	19943601	G	A	a	g	-0.0203	0.0059	0.0006095	---	0	0.082	2	0.9596	9694	0.450784	8740	441.737	148.685	2.97097	0.00296865	0.0199817	0.00672565	0.000911466	4583	0.259226	2376	135.069	78.0134	1.73136	0.0833875	0.0221931	0.0128183	0.000655502	618	0.0630623	78	1.09315	15.3998	0.0709848	0.94341	0.00460946	0.0649358	8.28756e-06	0.999991
rs60633545	8	19943842	A	G	a	g	0.0204	0.0059	0.0005671	+++	0	0.097	2	0.9528	9694	0.451761	8759	441.765	148.719	2.97046	0.00297353	0.0199736	0.00672408	0.000911156	4583	0.259892	2382	138.424	78.0051	1.77455	0.0759717	0.0227492	0.0128197	0.000688616	618	0.0630623	78	1.09315	15.3998	0.0709848	0.94341	0.00460946	0.0649358	8.28756e-06	0.999991
rs144495763	8	19943863	T	C	t	c	-0.0119	0.016	0.4574	---	50.3	4.021	2	0.1339	9694	0.0364423	707	-25.537	55.9791	-0.456188	0.648255	-0.00814925	0.0178638	2.14898e-05	4583	0.0183157	168	-11.4684	27.1441	-0.422501	0.67266	-0.0155651	0.0368405	3.9035e-05	618	0.00405906	5	-9.3504	4.56985	-2.0461	0.0407461	-0.44774	0.218825	0.00688576	0.0291279
rs112127208	8	19944019	T	G	t	g	-0.0541	0.0131	3.481e-05	---	41.1	3.396	2	0.183	9694	0.0258444	501	-166.132	47.0572	-3.53042	0.000414903	-0.0750239	0.0212507	0.00128706	4583	0.0818793	751	-93.4308	54.8702	-1.70276	0.0886127	-0.0310326	0.0182248	0.000634025	618	0.134549	166	-57.3684	25.2351	-2.27336	0.0230045	-0.0900872	0.0396274	0.00850027	0.999999
rs59254395	8	19944623	C	T	t	c	-0.0358	0.0071	4.329e-07	---	0	0.972	2	0.6149	9694	0.222681	4317	533.722	123.767	4.31232	1.61549e-05	0.0348423	0.00807972	0.00192029	4583	0.135599	1243	159.534	66.2502	2.40806	0.0160377	0.0363479	0.0150943	0.00126804	618	0.0406586	50	19.4191	13.3387	1.45585	0.145435	0.109145	0.0749699	0.00348601	1
rs56043715	8	19944624	A	G	a	g	0.031	0.0066	2.217e-06	+++	0	0.347	2	0.8407	9694	0.285085	5527	552.895	134.167	4.12094	3.77322e-05	0.030715	0.0074534	0.00175363	4583	0.171022	1568	154.747	71.3926	2.16756	0.0301925	0.0303611	0.0140071	0.0010274	618	0.0469547	58	14.8169	14.366	1.03139	0.302358	0.071794	0.069609	0.00174961	1
rs61274012	8	19944832	T	C	t	c	-0.0548	0.0147	0.0001893	---	14.6	2.341	2	0.3102	9694	0.0423426	821	-177.203	60.1216	-2.94741	0.00320452	-0.049024	0.0166329	0.000897067	4583	0.0247278	227	-67.8189	31.5128	-2.15211	0.0313891	-0.068293	0.0317331	0.0010128	618	0.00571117	7	-9.14599	5.31873	-1.71958	0.0855084	-0.323307	0.188015	0.00486343	4.04575e-06
rs10104051	8	19944891	C	T	t	c	0.0041	0.0084	0.6281	+++	0	0.23	2	0.8915	9694	0.921448	1523	-20.619	79.758	-0.25852	0.796006	-0.0032413	0.0125379	6.90132e-06	4583	0.686031	2878	-14.8952	79.75	-0.186773	0.851838	-0.00234198	0.0125392	7.6283e-06	618	0.470049	581	-21.8944	36.3591	-0.60217	0.547061	-0.0165617	0.0275034	0.000596396	0.0677106
rs73667467	8	19944908	G	A	a	g	0.05	0.0165	0.002431	++-	0	0.307	2	0.8577	9694	0.0332358	644	-131.474	53.5086	-2.45707	0.0140075	-0.0459192	0.0186886	0.00062342	4583	0.019753	181	-52.6212	28.39	-1.85351	0.0638087	-0.0652876	0.0352237	0.000751261	618	0.000809061	1	0.338875	2.09787	0.161533	0.871674	0.0769982	0.476673	4.29158e-05	3.0375e-05
rs191320328	8	19945146	T	G	t	g	-0.0242	0.035	0.489	---	0	0.203	2	0.9037	9694	0.00735878	143	-10.9842	25.6837	-0.427671	0.66889	-0.0166515	0.0389352	1.88871e-05	4583	0.00369245	34	-8.6957	12.3395	-0.704703	0.480995	-0.0571094	0.0810404	0.000108595	618	0.000809061	1	-0.0880606	2.09916	-0.0419503	0.966538	-0.0199843	0.47638	2.89446e-06	0.0345046
rs28615996	8	19945200	T	C	t	c	0.03	0.0064	2.555e-06	+++	0	0.555	2	0.7576	9694	0.315489	6117	569.219	137.671	4.13464	3.55507e-05	0.0300329	0.00726371	0.00176531	4583	0.188565	1728	150.302	73.2132	2.05294	0.0400783	0.0280406	0.0136587	0.00092162	618	0.0478447	59	17.1401	14.6433	1.17051	0.241795	0.079935	0.0682907	0.00225345	1
rs114636902	8	19945315	G	A	a	g	0.0791	0.0214	0.0002238	+++	0	1.394	2	0.498	9694	0.0204519	397	-134.074	42.1061	-3.1842	0.00145153	-0.0756233	0.0237495	0.001047	4583	0.00982064	90	-34.0498	19.9222	-1.70914	0.0874244	-0.0857911	0.0501954	0.000638787	618	0.00172087	2	-4.12989	2.9546	-1.39778	0.162178	-0.473087	0.338455	0.00321349	4.4314e-06
rs28645722	8	19945383	G	A	a	g	-0.0347	0.0067	2.176e-07	---	0	0.613	2	0.7362	9694	0.265168	5141	587.835	131.194	4.48066	7.44134e-06	0.034153	0.00762231	0.00207314	4583	0.160567	1472	168.839	70.2493	2.40342	0.0162423	0.0342128	0.014235	0.00126316	618	0.0463835	57	18.3274	14.3545	1.27677	0.201683	0.0889456	0.0696646	0.00268115	1
rs28575919	8	19945458	C	G	c	g	0.0357	0.0067	1.219e-07	+++	0	0.213	2	0.8988	9694	0.257228	4987	600.619	130.242	4.61157	3.99631e-06	0.0354078	0.00767803	0.00219606	4583	0.156088	1431	170.762	69.657	2.45147	0.0142274	0.0351934	0.0143561	0.00131417	618	0.0448374	55	13.6	14.1194	0.963213	0.33544	0.0682193	0.0708247	0.00152595	1
rs114437971	8	19945477	T	G	t	g	-0.0299	0.0134	0.02546	---	0	0.829	2	0.6605	9694	0.0529914	1027	-154.162	67.0403	-2.29954	0.0214743	-0.0343008	0.0149164	0.000546043	4583	0.0270499	248	-9.91262	32.8314	-0.301925	0.762709	-0.00919621	0.0304586	1.99341e-05	618	0.00404207	5	-3.02296	4.54378	-0.665296	0.505861	-0.146419	0.220081	0.000727991	0.000314044
rs6999612	8	19945573	T	C	t	c	0.0329	0.0067	8.883e-07	+++	0	0.299	2	0.8612	9694	0.261974	5079	571.622	130.773	4.37109	1.23625e-05	0.033425	0.00764682	0.00197299	4583	0.159994	1467	148.09	70.4261	2.10277	0.0354862	0.0298578	0.0141993	0.000966898	618	0.0448455	55	13.5934	14.1191	0.962765	0.335665	0.068189	0.0708262	0.00152453	1
rs3779788	8	19945582	C	T	t	c	0.055	0.0132	3.197e-05	+++	41.6	3.424	2	0.1805	9694	0.0270908	525	-166.181	48.16	-3.45061	0.000559328	-0.0716488	0.0207641	0.00122952	4583	0.074565	683	-88.1811	52.9238	-1.66619	0.0956753	-0.0314829	0.0188951	0.000607084	618	0.125709	155	-60.1951	24.4975	-2.45719	0.0140028	-0.100304	0.0408205	0.00993058	0.999999
rs59811201	8	19945626	T	C	t	c	0.0477	0.0083	7.945e-09	+++	0	0.423	2	0.8093	9694	0.15021	2912	536.303	105.558	5.08064	3.76163e-07	0.0481313	0.00947346	0.00266552	4583	0.0924931	848	145.899	57.6114	2.53247	0.0113263	0.0439578	0.0173577	0.00140245	618	0.0310623	38	15.5018	12.7198	1.21871	0.222954	0.0958118	0.0786173	0.00244286	1
rs187719774	8	19945879	T	C	t	c	-0.0114	0.0345	0.7408	---	0	0.394	2	0.8214	9694	0.00761961	148	-0.761146	26.1025	-0.0291599	0.976737	-0.00111713	0.0383106	8.78048e-08	4583	0.00369485	34	-8.72861	12.3395	-0.707372	0.479335	-0.0573258	0.0810406	0.000109419	618	0.000809061	1	-0.0880606	2.09916	-0.0419503	0.966538	-0.0199843	0.47638	2.89446e-06	0.117201
rs115064749	8	19945977	A	G	a	g	-0.0104	0.0171	0.5424	--+	0	0.125	2	0.9395	9694	0.0311322	604	-35.6892	52.0226	-0.686033	0.492692	-0.0131872	0.0192224	4.85999e-05	4583	0.0168296	154	-0.347909	26.3567	-0.0132	0.989468	-0.000500823	0.037941	3.81021e-08	618	0.00161812	2	0.462644	2.91212	0.158869	0.873772	0.0545543	0.343393	4.15119e-05	0.0453171
rs371851465	8	19945999	TC	T	t	tc	0.0377	0.026	0.1461	+++	0	1.481	2	0.4769	9694	0.0137458	267	-45.1258	34.6993	-1.30048	0.193436	-0.0374786	0.028819	0.000174644	4583	0.00648254	59	-6.07866	16.3245	-0.372364	0.709622	-0.0228102	0.0612577	3.03204e-05	618	0.00243447	3	-4.77183	3.59363	-1.32786	0.184225	-0.369504	0.27827	0.00290002	0.00323601
rs143892202	8	19946167	G	A	a	g	0.037	0.0259	0.1538	+++	0	1.537	2	0.4637	9694	0.0137536	267	-45.3869	34.7002	-1.30797	0.190882	-0.0376936	0.0288183	0.000176662	4583	0.0066031	61	-4.83585	16.4443	-0.294074	0.768701	-0.017883	0.0608113	1.89109e-05	618	0.00244579	3	-4.78634	3.59361	-1.3319	0.182893	-0.37063	0.278271	0.0029177	0.00345342
rs183683253	8	19946231	T	C	t	c	0.0404	0.0301	0.1801	++-	0	1.469	2	0.4797	9694	0.0107395	208	26.6022	30.1621	0.881975	0.377791	0.0292412	0.0331542	8.03262e-05	4583	0.00479151	44	17.8983	13.8619	1.29119	0.196638	0.0931467	0.0721403	0.000364567	618	2.42718e-06	0	-0.00423682	0.004676	-0.906077	0.364895	-193.772	213.858	0.00135029	0.995508
rs7000460	8	19946291	A	C	a	c	0.0345	0.0067	2.414e-07	+++	0	0.598	2	0.7415	9694	0.26681	5173	593.244	131.37	4.51581	6.30743e-06	0.0343747	0.00761207	0.0021058	4583	0.161316	1479	161.698	70.2896	2.30045	0.0214228	0.0327282	0.0142269	0.00115724	618	0.0462217	57	18.0564	14.3509	1.25821	0.208317	0.0876743	0.0696819	0.00260376	1
rs56321069	8	19946485	T	A	a	t	-0.0037	0.0061	0.5464	--+	56.6	4.606	2	0.09994	9694	0.707879	5664	74.2231	135.489	0.547815	0.583819	0.00404323	0.00738065	3.09894e-05	4583	0.492351	4513	86.1409	88.2381	0.976232	0.328949	0.0110636	0.011333	0.000208403	618	0.289806	358	-60.9808	31.6297	-1.92796	0.0538602	-0.0609541	0.0316158	0.00611353	0.954438
rs112943460	8	19946508	ACT	A	a	act	0.0133	0.0168	0.4286	++-	0	0.109	2	0.947	9694	0.0324095	628	-44.255	52.9694	-0.835481	0.403447	-0.0157729	0.0188788	7.20807e-05	4583	0.0181764	167	-3.4066	27.2965	-0.1248	0.900682	-0.004572	0.0366347	3.40586e-06	618	0.00164159	2	0.432685	2.91274	0.148549	0.88191	0.0509997	0.343319	3.62941e-05	0.0249707
rs146866595	8	19946533	C	G	c	g	-0.0295	0.015	0.04886	--+	0	1.501	2	0.472	9694	0.0411449	798	-93.8088	59.199	-1.58464	0.113049	-0.026768	0.0168922	0.000259301	4583	0.024178	222	-40.89	30.8119	-1.32709	0.18448	-0.0430706	0.032455	0.000385121	618	0.00169094	2	3.10861	2.9514	1.05327	0.292218	0.356871	0.338823	0.00182463	0.000687249
rs116640183	8	19946588	G	A	a	g	0.0106	0.0171	0.537	++-	0	0.127	2	0.9383	9694	0.0311521	604	-36.1763	52.0478	-0.695059	0.487018	-0.0133542	0.0192131	4.98872e-05	4583	0.01683	154	-0.347006	26.3573	-0.0131655	0.989496	-0.000499499	0.0379401	3.79027e-08	618	0.00161812	2	0.462644	2.91212	0.158869	0.873772	0.0545543	0.343393	4.15119e-05	0.0436032
rs114186305	8	19946652	C	T	t	c	-0.033	0.0175	0.05957	-+-	58.7	4.845	2	0.08871	9694	0.0302213	586	136.449	51.4211	2.65355	0.00796493	0.0516043	0.0194473	0.000727111	4583	0.01538	141	-28.8638	24.8266	-1.16261	0.244986	-0.0468293	0.0402794	0.000295576	618	0.000826861	1	0.061326	2.09536	0.0292675	0.976651	0.0139678	0.477245	1.40886e-06	0.999126
rs114997087	8	19946684	T	A	a	t	0.0104	0.0182	0.5667	+--	0	1.191	2	0.5514	9694	0.0265716	515	-44.3033	48.3721	-0.915885	0.359727	-0.0189342	0.0206731	8.66219e-05	4583	0.0163695	150	9.44071	25.6807	0.367619	0.713157	0.014315	0.0389398	2.95526e-05	618	0.00404531	5	3.37317	4.56991	0.738125	0.460438	0.161518	0.218823	0.000896101	0.0511848
rs181367025	8	19946836	T	C	t	c	-0.0581	0.0237	0.01431	---	0	1.418	2	0.4922	9694	0.0164466	319	-96.5718	38.348	-2.5183	0.0117922	-0.0656697	0.026077	0.000654879	4583	0.00702673	64	-3.67693	17.2459	-0.213206	0.831166	-0.0123627	0.0579847	9.94024e-06	618	0.00160841	2	-2.99918	2.95468	-1.01506	0.310077	-0.343542	0.338446	0.00169465	0.000164384
rs73601656	8	19947073	G	A	a	g	-0.0125	0.0094	0.185	--+	0	1.074	2	0.5846	9694	0.113459	2200	100.921	94.6522	1.06623	0.28632	0.0112647	0.010565	0.000117394	4583	0.0602966	553	46.9046	47.2275	0.993163	0.32063	0.0210293	0.0211741	0.000215695	618	0.012805	16	-7.15438	8.50584	-0.841113	0.400285	-0.0988865	0.117566	0.0011636	0.995335
rs28445964	8	19947085	A	G	a	g	0.0364	0.007	1.987e-07	+++	0	1.704	2	0.4265	9694	0.232115	4500	562.384	125.362	4.48606	7.25515e-06	0.0357848	0.00797687	0.00207814	4583	0.1408	1291	156.366	67.0487	2.33212	0.0196943	0.0347825	0.0149145	0.00118933	618	0.0421238	52	23.8535	13.3627	1.78509	0.0742475	0.133588	0.0748354	0.005241	1
rs190765142	8	19947147	G	A	a	g	0.0553	0.0273	0.04328	+++	0	0.742	2	0.6899	9694	0.012733	247	-62.153	33.7353	-1.84237	0.0654206	-0.0546127	0.0296426	0.00035051	4583	0.00462645	42	-8.74451	13.7888	-0.634174	0.525968	-0.0459919	0.0725225	8.79458e-05	618	0.00160841	2	-2.99918	2.95468	-1.01506	0.310077	-0.343542	0.338446	0.00169465	0.000576907
rs538996849	8	19947192	A	T	a	t	0.0296	0.0265	0.2636	++-	0	0.477	2	0.788	9694	0.0116769	226	29.3755	32.1151	0.914696	0.360351	0.0284818	0.031138	8.63969e-05	4583	0.0090743	83	15.6019	19.0055	0.820915	0.411695	0.0431935	0.0526163	0.000147365	618	0.00678964	8	-2.739	5.89421	-0.464694	0.642151	-0.078839	0.169658	0.000355165	0.991026
rs13252357	8	19947200	T	A	a	t	0.0054	0.0202	0.7902	+--	12.7	2.292	2	0.3179	9694	0.975164	482	-29.6656	44.4071	-0.668037	0.50411	-0.0150435	0.0225189	4.60836e-05	4583	0.986216	126	9.41689	21.1121	0.446043	0.655566	0.0211274	0.0473663	4.35063e-05	618	0.990099	12	7.08964	5.40964	1.31056	0.190008	0.242263	0.184855	0.00282493	0.852502
rs145257746	8	19947302	T	G	t	g	0.0424	0.0166	0.01051	++-	0	0.403	2	0.8174	9694	0.0329544	639	135.918	53.4927	2.54087	0.0110578	0.0474994	0.0186942	0.000666668	4583	0.0190136	174	19.1042	27.7889	0.687476	0.491783	0.0247392	0.0359855	0.000103351	618	0.00242718	3	-0.518453	3.58082	-0.144786	0.88488	-0.0404337	0.279265	3.44785e-05	0.999878
rs146991585	8	19947377	T	C	t	c	-0.0102	0.0171	0.549	--+	0	0.113	2	0.9448	9694	0.0312612	606	-34.8352	52.1247	-0.668305	0.503939	-0.0128213	0.0191848	4.61206e-05	4583	0.0168796	155	-0.684276	26.4023	-0.0259172	0.979323	-0.000981627	0.0378754	1.46885e-07	618	0.00161812	2	0.462644	2.91212	0.158869	0.873772	0.0545543	0.343393	4.15119e-05	0.0471025
rs79822715	8	19947439	C	T	t	c	0.0695	0.0231	0.002611	++-	0	0.996	2	0.6079	9694	0.0166768	323	-85.543	38.2886	-2.23417	0.0254722	-0.0583507	0.0261175	0.000515437	4583	0.0100398	92	-45.2718	20.1803	-2.24336	0.0248734	-0.111166	0.0495533	0.00110052	618	0.000835761	1	0.378424	2.09824	0.180353	0.856875	0.0859545	0.47659	5.34989e-05	3.23453e-05
rs28689946	8	19947481	A	C	a	c	0.0369	0.0067	3.743e-08	+++	0	0.605	2	0.739	9694	0.262921	5098	639.974	130.9	4.88905	1.01325e-06	0.0373496	0.00763945	0.00246828	4583	0.159741	1464	163.012	70.1638	2.3233	0.0201629	0.0331125	0.0142524	0.00118035	618	0.0462193	57	18.0551	14.3507	1.25814	0.208341	0.0876712	0.0696832	0.00260348	1
rs28582042	8	19947488	G	A	a	g	-0.0369	0.0067	3.861e-08	---	0	0.616	2	0.7349	9694	0.262868	5096	640.669	130.901	4.89429	9.86623e-07	0.0373892	0.00763935	0.00247357	4583	0.159521	1462	161.301	70.085	2.3015	0.0213633	0.0328387	0.0142684	0.0011583	618	0.0462193	57	18.0551	14.3507	1.25814	0.208341	0.0876712	0.0696832	0.00260348	1
rs73667468	8	19947766	G	T	t	g	-0.037	0.0067	3.314e-08	---	0	0.598	2	0.7415	9694	0.262962	5098	641.829	130.895	4.90338	9.42019e-07	0.0374603	0.0076397	0.00248277	4583	0.159635	1463	164.492	70.2281	2.34225	0.0191679	0.033352	0.0142393	0.00119968	618	0.0462346	57	18.0555	14.3505	1.25817	0.208329	0.0876743	0.0696838	0.00260362	1
rs74339584	8	19947868	C	T	t	c	0.0032	0.0232	0.8909	+--	0	0.105	2	0.9488	9694	0.0171361	332	-10.2823	38.8489	-0.264674	0.791261	-0.0068129	0.0257408	7.2338e-06	4583	0.00855793	78	4.32646	18.6427	0.232073	0.816481	0.0124485	0.0536404	1.17774e-05	618	0.00161812	2	0.0288891	2.9532	0.00978232	0.992195	0.00331245	0.338616	1.57391e-07	0.24432
rs73667469	8	19947984	T	G	t	g	0.0325	0.0065	6.807e-07	+++	0	0.329	2	0.8482	9694	0.287955	5583	600.506	134.495	4.4649	8.0105e-06	0.0331976	0.00743523	0.00205859	4583	0.171797	1575	145.815	71.5993	2.03654	0.0416962	0.0284436	0.0139666	0.000906952	618	0.0478382	59	13.8617	14.4864	0.956878	0.338629	0.0660536	0.0690303	0.00150595	1
rs77298438	8	19948025	C	G	c	g	0.0114	0.0146	0.4353	+--	0	0.621	2	0.733	9694	0.0433831	841	56.1262	60.4988	0.927725	0.35355	0.0153346	0.0165293	8.88758e-05	4583	0.0246223	226	-0.0710795	31.3692	-0.0022659	0.998192	-7.22333e-05	0.0318784	1.12274e-09	618	0.00404693	5	-2.76705	4.55336	-0.607694	0.54339	-0.133461	0.219618	0.000607388	0.974146
rs547644955	8	19948165	AT	A	a	at	-0.0328	0.0235	0.1618	---	0	0.378	2	0.8276	9694	0.015344	297	55.0686	36.4597	1.51039	0.130943	0.0414264	0.0274275	0.000235573	4583	0.0115505	106	4.32437	22.0083	0.196489	0.844228	0.00892795	0.0454375	8.44256e-06	618	0.000843851	1	0.267242	2.09572	0.127518	0.898531	0.0608469	0.477163	2.67448e-05	0.996184
rs1801177	8	19948197	G	A	a	g	-0.076	0.013	5.523e-09	---	0	1.143	2	0.5648	9694	0.0524971	1018	300.418	66.0352	4.54936	5.38095e-06	0.068893	0.0151434	0.0021372	4583	0.0360619	331	131.553	37.6176	3.49712	0.000470314	0.092965	0.0265833	0.00267436	618	0.0195429	24	15.0588	10.1253	1.48724	0.136952	0.146883	0.0987623	0.00363796	1
rs11542065	8	19948304	C	G	c	g	0.0028	0.026	0.9154	-++	0	0.71	2	0.7013	9694	0.0134454	261	-1.1434	34.6981	-0.0329529	0.973712	-0.000949704	0.02882	1.12133e-07	4583	0.00649269	60	3.50268	16.3293	0.214503	0.830155	0.0131361	0.0612396	1.00615e-05	618	0.000809061	1	1.72223	2.09792	0.820923	0.41169	0.391303	0.476663	0.00110841	0.722106
rs59054859	8	19948418	A	G	a	g	0.0112	0.0092	0.2214	++-	0	1.828	2	0.4009	9694	0.12132	2352	103.488	97.2666	1.06396	0.287346	0.0109386	0.010281	0.000116896	4583	0.0643667	590	40.3165	48.5597	0.830246	0.406399	0.0170974	0.0205932	0.000150735	618	0.0128091	16	-10.4469	8.52382	-1.22561	0.220344	-0.143787	0.117318	0.00247061	0.993417
rs138877694	8	19948669	G	A	a	g	-0.0137	0.025	0.5823	--+	18	2.439	2	0.2954	9694	0.0147277	286	27.2873	36.0707	0.756495	0.449353	0.0209726	0.0277234	5.90959e-05	4583	0.00696531	64	0.792092	16.8771	0.046933	0.962567	0.00278087	0.059252	4.81676e-07	618	0.00325	4	-6.05773	4.11528	-1.47201	0.141019	-0.357693	0.242997	0.00356383	0.944657
rs563712226	8	19948702	C	T	t	c	0.0536	0.0274	0.05037	+++	0	0.76	2	0.6839	9694	0.0126197	245	-60.2837	33.5552	-1.79655	0.0724068	-0.0535402	0.0298016	0.000333292	4583	0.00483821	44	-8.2008	14.1248	-0.580595	0.561514	-0.0411046	0.0707974	7.37131e-05	618	0.00161084	2	-2.99013	2.95472	-1.01199	0.311545	-0.342498	0.338442	0.0016844	0.000708945
rs6991305	8	19948870	G	A	a	g	-0.013	0.0146	0.3738	--+	0	0.621	2	0.7332	9694	0.0437246	848	61.9528	60.7501	1.0198	0.307825	0.0167868	0.0164609	0.000107392	4583	0.0242736	222	1.67411	31.1769	0.0536971	0.957176	0.00172234	0.032075	6.30523e-07	618	0.00404612	5	-2.76535	4.55336	-0.60732	0.543638	-0.133378	0.219618	0.000606641	0.981764
rs530320828	8	19948935	T	TAA	t	taa	-0.0088	0.0081	0.278	---	32.3	2.953	2	0.2285	9694	0.164993	3199	-106.418	109.666	-0.970385	0.331854	-0.00884859	0.00911863	9.72375e-05	4583	0.0882869	809	-11.6144	55.2963	-0.210039	0.833637	-0.00379843	0.0180844	9.64718e-06	618	0.0153754	19	-15.5356	8.76194	-1.77308	0.0762153	-0.202362	0.11413	0.00517075	0.00986681
rs140116605	8	19949001	CTG	C	ctg	c	-0.0106	0.008	0.1858	---	2.4	2.049	2	0.3589	9694	0.166657	3231	-135.293	110.838	-1.22064	0.222224	-0.0110128	0.00902215	0.000153857	4583	0.0890105	816	-15.6708	55.8049	-0.280814	0.778853	-0.00503207	0.0179196	1.7244e-05	618	0.0160356	20	-13.6642	9.14803	-1.49367	0.135261	-0.163278	0.109313	0.00366951	0.00473381
rs74377536	8	19949057	C	A	a	c	0.0046	0.0198	0.8162	-++	0	0.013	2	0.9933	9694	0.0035064	68	0.442389	17.6933	0.0250031	0.980052	0.00141314	0.0565184	6.45556e-08	4583	0.0482767	443	-10.0874	42.1026	-0.239591	0.810647	-0.00569064	0.0237515	1.25528e-05	618	0.102307	126	-2.08906	21.4957	-0.0971849	0.92258	-0.00452112	0.0465209	1.55344e-05	0.831819
rs7016529	8	19949120	T	C	t	c	0.0293	0.0066	7.977e-06	+++	0	0.376	2	0.8284	9694	0.286137	5548	522.94	133.9	3.90546	9.4046e-05	0.0291671	0.00746828	0.00157503	4583	0.169726	1556	142.64	71.226	2.00264	0.0452162	0.0281167	0.0140398	0.000877008	618	0.0470413	58	14.7527	14.351	1.02799	0.303953	0.0716322	0.0696815	0.00173811	1
rs8176337	8	19949160	C	G	c	g	0.0056	0.0061	0.3605	++-	60.7	5.086	2	0.07865	9694	0.707182	5677	116.555	135.561	0.859793	0.389903	0.00634246	0.00737673	7.63367e-05	4583	0.491309	4503	96.8914	88.1353	1.09935	0.271616	0.0124734	0.0113462	0.000264283	618	0.291565	360	-62.8078	31.5067	-1.99347	0.0462097	-0.0632714	0.0317393	0.00653608	0.983289
rs140135149	8	19949546	G	A	a	g	-0.0453	0.0197	0.02139	---	0	1.896	2	0.3876	9694	0.0241197	468	81.7839	45.7193	1.78883	0.0736429	0.0391263	0.0218726	0.000330431	4583	0.0118084	108	30.8938	21.8598	1.41327	0.157577	0.0646513	0.045746	0.000436764	618	0.00161165	2	4.1259	2.92224	1.41189	0.157981	0.483155	0.342203	0.0032787	0.999743
rs34123038	8	19949644	G	A	a	g	-0.021	0.0239	0.3777	---	0	0.308	2	0.8571	9694	0.00678812	132	4.45144	24.1609	0.184241	0.853824	0.00762559	0.0413891	3.50526e-06	4583	0.0265907	244	23.0707	31.6441	0.729069	0.46596	0.0230396	0.0316014	0.000116235	618	0.0364668	45	9.44548	13.0872	0.721734	0.470458	0.055148	0.0764105	0.000856742	0.0189269
rs552317263	8	19949726	AC	A	a	ac	0.0539	0.0275	0.04944	+++	0	0.762	2	0.683	9694	0.0126071	244	-59.9108	33.5889	-1.78365	0.0744805	-0.0531024	0.0297718	0.000328522	4583	0.00461914	42	-8.65298	13.7871	-0.627613	0.530257	-0.0455217	0.0725315	8.61356e-05	618	0.00160032	2	-3.00895	2.93979	-1.02353	0.306059	-0.348164	0.340161	0.00172304	0.000700995
rs73667470	8	19949830	A	C	a	c	0.0194	0.0059	0.001041	+++	0	0.054	2	0.9732	9694	0.462936	8975	434.944	148.626	2.92643	0.0034288	0.0196899	0.00672829	0.000884343	4583	0.264211	2422	116.921	78.1521	1.49607	0.134636	0.019143	0.0127956	0.000489443	618	0.0630704	78	1.08012	15.393	0.0701693	0.944059	0.00455851	0.0649645	8.09824e-06	0.999986
rs574715177	8	19949958	AT	A	a	at	-0.0296	0.0232	0.2031	---	0	0.126	2	0.939	9694	0.0158514	307	46.966	37.0916	1.26622	0.205435	0.0341376	0.0269603	0.000165563	4583	0.0114816	105	7.50228	21.7463	0.344991	0.730101	0.0158644	0.0459848	2.60264e-05	618	0.000809061	1	0.321838	2.0946	0.153651	0.877885	0.0733558	0.477418	3.88301e-05	0.994498
rs73667471	8	19950430	A	C	a	c	-0.05	0.0164	0.002262	---	0	0.824	2	0.6625	9694	0.0334162	648	-132.232	53.763	-2.45953	0.013912	-0.0457476	0.0186001	0.000624667	4583	0.020164	185	-51.2898	28.7137	-1.78625	0.0740594	-0.0622088	0.0348266	0.000697721	618	0.00161812	2	-2.8041	2.94402	-0.952472	0.340857	-0.323528	0.339672	0.00149211	2.87888e-05
rs74304285	8	19950519	G	A	a	g	0.0542	0.0097	1.99e-08	+++	46.6	3.744	2	0.1538	9694	0.0745058	1445	-347.747	78.5682	-4.42606	9.59711e-06	-0.056334	0.0127278	0.00202292	4583	0.102002	935	-157.015	62.6658	-2.50559	0.0122248	-0.0399834	0.0159577	0.00137284	618	0.131401	162	-76.4786	24.9703	-3.06278	0.0021929	-0.122657	0.0400475	0.0154287	1
rs57357723	8	19950527	C	T	t	c	0.0123	0.0081	0.1312	+++	0	1.8	2	0.4066	9694	0.16062	3114	-149.622	109.335	-1.36848	0.171163	-0.0125164	0.00914623	0.000193383	4583	0.0856696	785	-22.6145	55.0485	-0.41081	0.681212	-0.0074627	0.0181658	3.69047e-05	618	0.0160591	20	-13.0454	9.14085	-1.42716	0.153535	-0.156129	0.109399	0.00334996	0.00262978
rs10095748	8	19950528	G	A	a	g	0.0142	0.0267	0.5932	+--	55.5	4.493	2	0.1057	9694	0.0122968	238	-35.2346	32.9841	-1.06823	0.285417	-0.0323862	0.0303176	0.000117835	4583	0.00770554	71	11.4472	17.7375	0.645366	0.51869	0.0363844	0.0563779	9.10776e-05	618	0.00082767	1	3.74762	2.08808	1.79477	0.0726906	0.85953	0.478909	0.00529802	0.0584214
rs144709714	8	19950554	C	A	a	c	0.001	0.0246	0.967	-+-	0	0.754	2	0.686	9694	0.00160347	31	1.6052	11.5381	0.139121	0.889354	0.0120576	0.0866695	1.99863e-06	4583	0.0297091	272	-16.5731	34.072	-0.486414	0.626674	-0.0142761	0.0293496	5.17381e-05	618	0.0753819	93	13.2891	18.8018	0.7068	0.479691	0.0375922	0.0531865	0.000821654	0.618034
rs113023641	8	19950620	G	A	a	g	0.059	0.0135	1.235e-05	+++	52.2	4.188	2	0.1232	9694	0.0250542	486	-174.404	46.4904	-3.7514	0.000175853	-0.0806918	0.0215098	0.00145322	4583	0.0727795	667	-87.7968	52.3007	-1.67869	0.0932117	-0.032097	0.0191202	0.000616229	618	0.12397	153	-61.7575	24.4003	-2.53101	0.0113734	-0.103729	0.0409831	0.0105362	0.999999
rs80181352	8	19951073	G	T	t	g	0.0028	0.0151	0.8518	++-	0	0.234	2	0.8898	9694	0.0273849	531	-8.22068	48.3839	-0.169905	0.865085	-0.0035116	0.020668	2.98097e-06	4583	0.0435815	399	-11.7417	41.3081	-0.284246	0.776222	-0.00688114	0.0242083	1.76681e-05	618	0.0770704	95	7.55845	18.9644	0.398559	0.690218	0.0210161	0.0527303	0.000261266	0.7984
rs79760154	8	19951172	A	C	a	c	0.0018	0.0109	0.8693	+--	0	0.817	2	0.6646	9694	0.0819262	1588	22.0744	82.0022	0.269193	0.787781	0.00328275	0.0121948	7.48294e-06	4583	0.043591	400	-0.966082	41.0834	-0.0235151	0.981239	-0.000572375	0.0243407	1.20919e-07	618	0.00867961	11	-5.97764	6.80646	-0.87823	0.379819	-0.129029	0.146919	0.00126857	0.781422
rs80341714	8	19951176	C	T	t	c	-0.0457	0.0139	0.0009932	---	18	2.44	2	0.2952	9694	0.0491332	953	222.355	64.7852	3.43219	0.00059873	0.052978	0.0154356	0.00121643	4583	0.0248121	227	10.4966	31.2045	0.336382	0.736583	0.0107799	0.0320467	2.47436e-05	618	0.00243366	3	4.19381	3.56049	1.17787	0.238846	0.330819	0.280861	0.00228189	0.999986
rs7002728	8	19951226	G	T	t	g	0.0135	0.0081	0.09561	+++	16.7	2.402	2	0.3009	9694	0.161921	3139	-158.73	109.875	-1.44465	0.148557	-0.0131481	0.00910128	0.000215511	4583	0.0858564	787	-32.4432	55.0263	-0.589596	0.555462	-0.0107148	0.0181731	7.60164e-05	618	0.0151739	19	-14.1054	8.51443	-1.65665	0.0975899	-0.19457	0.117448	0.00451397	0.00168311
rs114236319	8	19951381	G	A	a	g	0.0163	0.0184	0.3749	+--	0	1.74	2	0.4189	9694	0.0262531	509	-63.639	47.9688	-1.32668	0.184616	-0.0276571	0.0208469	0.00018175	4583	0.0159141	146	11.9547	25.3386	0.471798	0.637071	0.0186198	0.0394655	4.86756e-05	618	0.00404531	5	3.37317	4.56991	0.738125	0.460438	0.161518	0.218823	0.000896101	0.0184996
rs115589061	8	19951513	C	G	c	g	0.0134	0.0237	0.5731	+--	0	1.126	2	0.5695	9694	0.0155568	302	35.9899	36.7467	0.979403	0.327381	0.0266528	0.0272133	9.90531e-05	4583	0.0101852	93	-10.5525	20.4161	-0.51687	0.605247	-0.0253168	0.0489809	5.842e-05	618	0.00248058	3	-1.66635	3.57569	-0.466023	0.641199	-0.130331	0.279666	0.000357199	0.947778
rs1121923	8	19951924	G	A	a	g	0.0252	0.0087	0.003582	+--	58.1	4.772	2	0.09197	9694	0.129151	2504	-354.797	100.563	-3.52809	0.000418565	-0.0350833	0.00994397	0.00128536	4583	0.0813332	746	5.51884	54.7864	0.100734	0.919762	0.00183866	0.0182527	2.21896e-06	618	0.0427435	53	13.0196	14.5617	0.894104	0.371266	0.0614013	0.0686735	0.00131484	4.48048e-05
rs73667472	8	19952184	T	C	t	c	0.0463	0.0075	5e-10	++-	69.5	6.551	2	0.0378	9694	0.176321	3419	749.812	113.568	6.60232	4.04776e-11	0.0581354	0.0088053	0.0045013	4583	0.132127	1211	87.3147	68.4991	1.27468	0.202422	0.0186087	0.0145987	0.000355306	618	0.0849717	105	-2.3627	20.6558	-0.114384	0.908933	-0.00553764	0.0484126	2.15194e-05	1
rs58670071	8	19952283	C	A	a	c	0.0056	0.011	0.6124	+--	11	2.247	2	0.3252	9694	0.0789072	1530	-87.1219	80.5642	-1.0814	0.27952	-0.0134228	0.0124125	0.000120758	4583	0.0456681	419	37.3965	41.7185	0.896401	0.370038	0.0214869	0.0239702	0.000175713	618	0.00535275	7	3.6868	5.06284	0.728207	0.466487	0.143834	0.197518	0.000872181	0.0630676
rs75026342	8	19952311	C	T	t	c	-0.0199	0.01	0.04544	--+	61.6	5.206	2	0.07406	9694	0.0973603	1888	67.0506	88.8611	0.754555	0.450516	0.00849141	0.0112535	5.87933e-05	4583	0.0559232	513	134.939	45.9927	2.93393	0.00334699	0.0637912	0.0217426	0.00188234	618	0.0121327	15	-1.28336	7.29326	-0.175965	0.860321	-0.0241271	0.137113	5.09273e-05	0.999359
rs113443162	8	19952860	T	C	t	c	0.0685	0.0321	0.03287	++?	0	0.789	1	0.3743	9694	0.00928755	180	46.1208	28.6433	1.61018	0.107358	0.056215	0.0349122	0.000267728	4583	0.00372823	34	20.3846	12.2944	1.65803	0.0973113	0.13486	0.0813376	0.000601151	NA	NA	NA	NA	NA	NA	NA	NA	NA	NA	NA
rs537152553	8	19952899	T	G	t	g	0.0321	0.0235	0.1724	+++	0	0.084	2	0.9589	9694	0.0154156	299	48.0079	36.6235	1.31085	0.189908	0.0357926	0.0273049	0.00017744	4583	0.0112625	103	9.73264	21.5688	0.451237	0.651819	0.0209208	0.0463633	4.45255e-05	618	0.000809061	1	0.321838	2.0946	0.153651	0.877885	0.0733558	0.477418	3.88301e-05	0.995822
rs556642759	8	19952956	G	A	a	g	-0.0334	0.0235	0.1554	---	0	0.104	2	0.9495	9694	0.015364	298	50.3311	36.5618	1.3766	0.168635	0.0376514	0.0273509	0.000195687	4583	0.0112625	103	9.73264	21.5688	0.451237	0.651819	0.0209208	0.0463633	4.45255e-05	618	0.000809061	1	0.321838	2.0946	0.153651	0.877885	0.0733558	0.477418	3.88301e-05	0.996469
rs572425240	8	19953126	GAA	G	g	gaa	-0.0357	0.0236	0.131	---	0	0.168	2	0.9195	9694	0.0152608	296	54.6711	36.4382	1.50038	0.133516	0.041176	0.0274437	0.000232459	4583	0.0111534	102	8.95325	21.4631	0.417147	0.676571	0.0194356	0.0465916	3.80519e-05	618	0.000809061	1	0.321838	2.0946	0.153651	0.877885	0.0733558	0.477418	3.88301e-05	0.997324
rs57345602	8	19953185	A	C	a	c	-0.0603	0.0178	0.0007086	---	0	0.681	2	0.7114	9694	0.0283623	550	-154.012	49.7634	-3.09489	0.00196885	-0.0621921	0.0200951	0.00098909	4583	0.0161184	148	-33.2834	25.8175	-1.28918	0.197336	-0.0499344	0.0387335	0.000363434	618	0.00161812	2	-2.8041	2.94402	-0.952472	0.340857	-0.323528	0.339672	0.00149211	1.07918e-05
rs343	8	19953276	C	A	a	c	0.0614	0.0121	4.275e-07	+++	6.9	2.148	2	0.3416	9694	0.0460087	892	-235.732	63.018	-3.74071	0.000183504	-0.0593593	0.0158685	0.00144495	4583	0.0606726	556	-127.008	49.008	-2.59157	0.00955382	-0.0528806	0.0204048	0.00146868	618	0.0830477	103	-53.7847	20.3214	-2.64671	0.00812798	-0.130243	0.0492093	0.0115215	1
rs247	8	19953280	A	C	a	c	-0.005	0.0109	0.6467	-++	6.2	2.132	2	0.3443	9694	0.0796881	1545	-83.9549	81.0391	-1.03598	0.300211	-0.0127837	0.0123397	0.000110828	4583	0.0461786	423	38.6182	41.9546	0.920476	0.357324	0.0219398	0.0238353	0.000185278	618	0.00564644	7	3.43856	5.29413	0.649505	0.516012	0.122684	0.188888	0.000693842	0.0748383
rs248	8	19953315	G	A	a	g	-0.0045	0.0125	0.7187	-+-	0	0.151	2	0.9275	9694	0.0460575	893	29.243	62.0721	0.471114	0.637559	0.00758979	0.0161103	2.29191e-05	4583	0.0554703	508	-4.63669	46.7341	-0.0992142	0.920968	-0.00212295	0.0213977	2.15252e-06	618	0.0772468	95	4.21361	19.1249	0.220321	0.825621	0.0115201	0.0522879	7.98377e-05	0.105484
rs249	8	19953495	T	C	t	c	0.0519	0.008	7.934e-11	+++	71.1	6.927	2	0.03133	9694	0.143871	2789	727.889	105.727	6.88462	5.79439e-12	0.0651169	0.00945833	0.00489446	4583	0.111502	1022	86.2246	64.233	1.34237	0.179475	0.0208985	0.0155683	0.000394044	618	0.0756618	94	0.523118	19.8571	0.0263441	0.978983	0.00132668	0.0503598	1.14146e-06	1
rs250	8	19953512	A	ATG	a	atg	-0.0165	0.0058	0.004207	---	0	1.197	2	0.5496	9694	0.438523	8502	-369.585	148.039	-2.49653	0.0125415	-0.016864	0.00675497	0.000643605	4583	0.29293	2685	-89.8095	87.1314	-1.03074	0.302664	-0.0118297	0.0114769	0.000232324	618	0.154498	191	-37.9786	26.2436	-1.44716	0.147853	-0.0551434	0.0381046	0.00344452	5.20837e-05
rs251	8	19953649	T	C	t	c	0.0125	0.008	0.1165	+--	0	1.476	2	0.4782	9694	0.167332	3244	208.591	111.388	1.87266	0.0611159	0.0168121	0.00897766	0.000362127	4583	0.0946645	868	-4.95221	56.9985	-0.0868832	0.930764	-0.00152431	0.0175443	1.65071e-06	618	0.0177354	22	-6.6168	10.1573	-0.651435	0.514766	-0.0641348	0.0984517	0.000697972	0.997697
rs252	8	19953720	TA	T	t	ta	0.0079	0.0083	0.3383	+-+	44.5	3.605	2	0.1648	9694	0.915226	1644	-118.883	82.537	-1.44036	0.149766	-0.0174511	0.0121158	0.000214233	4583	0.698791	2761	55.7089	79.4061	0.70157	0.482948	0.0088352	0.0125935	0.000107632	618	0.498113	616	-52.1516	37.2954	-1.39834	0.162012	-0.0374935	0.0268129	0.00321603	0.0150251
rs253	8	19953906	C	T	t	c	-0.014	0.0063	0.02742	--+	26.3	2.712	2	0.2577	9694	0.78681	4133	247.445	123.141	2.00945	0.0444891	0.0163184	0.0081208	0.000416966	4583	0.630242	3389	141.748	91.3635	1.55147	0.120788	0.0169813	0.0109453	0.000526366	618	0.483111	597	-40.6668	38.2319	-1.06369	0.287471	-0.0278219	0.0261561	0.0018609	0.999677
rs139426179	8	19953954	C	T	t	c	0.0601	0.0226	0.007862	+++	0	0.832	2	0.6597	9694	0.0182175	353	-112.492	40.3298	-2.7893	0.00528227	-0.0691622	0.0247956	0.000803405	4583	0.0073141	67	-3.91522	17.6032	-0.222415	0.823991	-0.0126349	0.0568077	1.08175e-05	618	0.00321845	4	-1.06858	4.13549	-0.258393	0.796104	-0.0624817	0.241809	0.000109814	8.94716e-05
rs144254368	8	19953990	C	A	a	c	-0.0032	0.0252	0.898	---	0	0.27	2	0.8738	9694	0.0140286	272	1.36819	35.2515	0.0388123	0.96904	0.00110101	0.0283676	1.55555e-07	4583	0.00785675	72	2.19221	17.999	0.121796	0.90306	0.00676686	0.0555588	3.2439e-06	618	0.00161812	2	1.52725	2.93957	0.519549	0.603378	0.176743	0.340186	0.000443966	0.744199
rs254	8	19954386	C	G	c	g	-0.0195	0.0065	0.002485	---	69.3	6.512	2	0.03855	9694	0.251274	4872	-223.442	129.38	-1.72702	0.0841644	-0.0133484	0.00772916	0.000307992	4583	0.200613	1839	-167.657	80.9147	-2.07202	0.0382631	-0.0256075	0.0123587	0.000938834	618	0.152616	189	-77.6032	26.7953	-2.89615	0.00377773	-0.108084	0.03732	0.0137955	3.31689e-05
rs255	8	19954390	T	C	t	c	-0.0199	0.0065	0.002068	---	69	6.443	2	0.0399	9694	0.24766	4802	-221.273	128.993	-1.71539	0.0862739	-0.0132983	0.00775236	0.000303858	4583	0.198314	1818	-178.687	80.6377	-2.21592	0.026697	-0.02748	0.0124011	0.00107376	618	0.150996	187	-75.7664	26.6574	-2.84222	0.00448001	-0.10662	0.037513	0.0132866	2.77424e-05
rs80143795	8	19954433	A	G	a	g	0.0216	0.01	0.0314	++-	59.8	4.973	2	0.08322	9694	0.0959057	1859	87.2694	88.5238	0.985829	0.324217	0.0111363	0.0112964	0.000100357	4583	0.054098	496	130.915	45.2647	2.89222	0.00382531	0.0638957	0.0220923	0.0018292	618	0.0113236	14	-3.6732	7.10779	-0.516785	0.605306	-0.0727068	0.140691	0.000439255	0.999612
rs256	8	19954456	C	T	t	c	0.0641	0.0112	1.04e-08	+++	0	1.763	2	0.4142	9694	0.0469319	910	-257.599	63.6822	-4.04507	5.23077e-05	-0.0635196	0.015703	0.00168965	4583	0.0851344	780	-181.4	57.2062	-3.17098	0.00151927	-0.0554306	0.0174806	0.0021988	618	0.131908	163	-71.8314	25.2232	-2.84784	0.00440174	-0.112906	0.0396461	0.0133391	1
rs148719093	8	19954462	G	A	a	g	0.0601	0.0226	0.007862	+++	0	0.832	2	0.6597	9694	0.0182175	353	-112.492	40.3298	-2.7893	0.00528227	-0.0691622	0.0247956	0.000803405	4583	0.0073141	67	-3.91522	17.6032	-0.222415	0.823991	-0.0126349	0.0568077	1.08175e-05	618	0.00321845	4	-1.06858	4.13549	-0.258393	0.796104	-0.0624817	0.241809	0.000109814	8.94716e-05
rs111255464	8	19954491	A	G	a	g	-0.0043	0.024	0.8584	---	0	0.386	2	0.8246	9694	0.0163888	318	-3.96502	37.9894	-0.104372	0.916874	-0.00274739	0.0263231	1.12489e-06	4583	0.00726827	67	-3.43337	17.1543	-0.200147	0.841366	-0.0116675	0.0582945	8.75982e-06	618	2.589e-05	0	-0.0406299	0.0671081	-0.60544	0.544886	-9.02187	14.9013	0.000602891	0.206658
rs257	8	19954717	A	C	a	c	0.0199	0.0158	0.207	+++	0	1.302	2	0.5215	9694	0.0361912	702	64.9602	56.5528	1.14866	0.250694	0.0203114	0.0176826	0.000136249	4583	0.0198993	182	9.03461	28.2585	0.319713	0.749186	0.0113139	0.0353876	2.23521e-05	618	0.00485437	6	6.02606	4.96524	1.21365	0.224882	0.244429	0.2014	0.00242261	0.994215
rs258	8	19954741	G	C	c	g	0.0066	0.0098	0.5013	+-+	0	1.272	2	0.5294	9694	0.955401	865	-44.0274	60.0555	-0.733113	0.46349	-0.0122073	0.0166513	5.54992e-05	4583	0.720116	2565	14.7729	74.314	0.19879	0.842427	0.002675	0.0134564	8.64148e-06	618	0.502664	615	-39.6473	37.017	-1.07106	0.284143	-0.0289342	0.0270146	0.00188678	0.0365824
rs259	8	19954926	A	T	a	t	-0.0224	0.0125	0.07256	---	0	0.397	2	0.8201	9694	0.0602156	1167	-114.432	71.1713	-1.60785	0.107869	-0.0225912	0.0140506	0.000266952	4583	0.0345296	316	-27.0858	36.8394	-0.735238	0.462194	-0.0199579	0.0271448	0.00011821	618	0.00245307	3	-2.52289	3.58642	-0.703455	0.481772	-0.196144	0.278829	0.000813897	0.00115634
rs260	8	19954998	C	G	c	g	0.0055	0.0101	0.5863	+--	0	1.652	2	0.4379	9694	0.0951717	1845	94.2844	87.6919	1.07518	0.282295	0.0122609	0.0114036	0.000119373	4583	0.0527575	484	-37.6077	44.8588	-0.838356	0.401831	-0.0186888	0.0222921	0.000153694	618	0.0128778	16	-2.82954	9.49415	-0.29803	0.76568	-0.0313909	0.105328	0.000146089	0.944016
rs261	8	19955109	A	G	a	g	0.0133	0.0075	0.07787	++-	0	1.484	2	0.4762	9694	0.190267	3689	139.686	118.036	1.18342	0.236643	0.0100259	0.00847198	0.000144618	4583	0.105883	971	101.259	60.2791	1.67984	0.0929879	0.0278678	0.0165895	0.000617073	618	0.0242492	30	-6.49907	10.6815	-0.608441	0.542895	-0.056962	0.0936197	0.000608882	0.998777
rs262	8	19955131	A	T	a	t	-0.0789	0.0193	4.3e-05	---	0	1.912	2	0.3844	9694	0.0237556	461	-147.446	45.7407	-3.22352	0.00126626	-0.0704738	0.0218624	0.00107301	4583	0.0139228	128	-57.3573	23.9578	-2.39409	0.0166614	-0.0999296	0.04174	0.00125338	618	0.00407362	5	-7.24463	4.56031	-1.58863	0.112145	-0.348359	0.219283	0.00415088	1.43739e-06
rs263	8	19955301	C	T	t	c	0.0224	0.0058	0.0001017	+++	0	1.004	2	0.6053	9694	0.389789	7557	-478.894	145.859	-3.28326	0.00102613	-0.0225098	0.00685592	0.00111316	4583	0.287323	2634	-147.002	89.0991	-1.64987	0.0989685	-0.0185173	0.0112235	0.000595252	618	0.199049	246	-48.6309	30.1157	-1.6148	0.106353	-0.0536201	0.0332053	0.00428881	2.7504e-06
rs264	8	19955669	G	A	a	g	0.0343	0.0081	2.174e-05	+++	40.1	3.339	2	0.1884	9694	0.126165	2446	-316.115	99.4126	-3.17983	0.00147364	-0.0319861	0.0100591	0.00104412	4583	0.131546	1206	-141.694	69.3245	-2.04393	0.0409609	-0.0294834	0.0144249	0.000913543	618	0.137331	170	-68.1991	25.6309	-2.66082	0.00779504	-0.103813	0.0390155	0.0116447	0.999999
rs266	8	19955788	A	G	a	g	0.012	0.0082	0.1444	+--	23.6	2.617	2	0.2702	9694	0.152667	2960	216.173	108.17	1.99847	0.0456662	0.0184753	0.00924473	0.000412419	4583	0.0849284	778	-32.2151	54.7584	-0.588314	0.556322	-0.0107438	0.018262	7.56862e-05	618	0.0161553	20	-6.38266	9.9971	-0.638451	0.52318	-0.0638636	0.100029	0.000670427	0.996893
rs59184895	8	19956099	T	C	t	c	-0.0321	0.0131	0.01416	---	0	0.484	2	0.785	9694	0.0539845	1047	-132.304	67.4571	-1.96131	0.0498428	-0.0290749	0.0148242	0.000397226	4583	0.0322171	295	-52.5964	35.6453	-1.47555	0.140065	-0.0413954	0.0280542	0.00047611	618	0.00242718	3	-2.48226	3.58738	-0.691941	0.488974	-0.192882	0.278755	0.000787472	0.000164913
rs269	8	19956156	T	G	t	g	-0.0272	0.0057	1.474e-06	---	0	0.798	2	0.6711	9694	0.487241	9447	-621.115	148.215	-4.19065	2.78161e-05	-0.0282742	0.00674698	0.00181346	4583	0.342675	3141	-183.822	91.7661	-2.00316	0.0451598	-0.021829	0.0108973	0.000877468	618	0.214066	265	-46.9469	30.2691	-1.55098	0.120906	-0.0512397	0.033037	0.00395649	2.03388e-07
rs270	8	19956165	C	A	a	c	0.002	0.0093	0.8324	+-+	0	0.491	2	0.7825	9694	0.0798687	1548	-14.7757	80.8092	-0.182847	0.854918	-0.0022627	0.0123748	3.45239e-06	4583	0.119113	1092	10.0092	65.4199	0.153	0.878398	0.00233874	0.0152859	5.11896e-06	618	0.144992	179	-17.9124	25.8936	-0.691771	0.489081	-0.0267159	0.0386196	0.000787083	0.820355
rs271	8	19956191	G	A	a	g	0.0595	0.0112	1.015e-07	+++	0	1.595	2	0.4504	9694	0.0464025	900	-243.665	63.4266	-3.84169	0.00012219	-0.0605691	0.0157663	0.00152402	4583	0.0872912	800	-165.882	57.7663	-2.8716	0.00408403	-0.0497106	0.0173111	0.00180321	618	0.132685	164	-66.6693	25.3149	-2.63359	0.00844864	-0.104033	0.0395024	0.0114076	1
rs272	8	19956417	C	G	c	g	0.0033	0.0101	0.7456	-++	41.1	3.398	2	0.1828	9694	0.0955913	1853	-49.8221	87.8249	-0.567289	0.570518	-0.00645932	0.0113863	3.32318e-05	4583	0.0550156	504	78.797	45.5813	1.72871	0.0838607	0.0379259	0.0219388	0.000653498	618	0.00968366	12	3.21366	7.3099	0.439632	0.660204	0.060142	0.136801	0.000317888	0.881231
rs273	8	19956458	G	GT	g	gt	-0.0496	0.0104	1.724e-06	---	1.5	2.031	2	0.3621	9694	0.0592496	1149	-234.445	70.9135	-3.30607	0.000946143	-0.0466212	0.0141017	0.00112868	4583	0.0941566	863	-158.638	59.9697	-2.64531	0.00816171	-0.0441107	0.0166751	0.00153021	618	0.13693	169	-67.7839	25.6489	-2.64276	0.00822334	-0.103036	0.038988	0.0114871	1
rs275	8	19956722	C	T	t	c	0.0102	0.0222	0.6474	++-	0	1.301	2	0.5218	9694	0.0190873	370	-17.8027	40.8429	-0.435883	0.662921	-0.0106722	0.0244841	1.96194e-05	4583	0.00872202	80	-5.13644	18.8509	-0.272478	0.785255	-0.0144544	0.0530479	1.62353e-05	618	0.000838997	1	2.34243	2.09864	1.11616	0.264352	0.53185	0.476498	0.00204905	0.0746481
rs276	8	19956778	T	C	t	c	0.0591	0.0078	4.476e-14	+++	29.4	2.832	2	0.2427	9694	0.169378	3284	824.696	112.495	7.33097	2.28488e-13	0.0651673	0.00888931	0.00554969	4583	0.101247	928	123.477	59.238	2.08441	0.0371225	0.0351871	0.016881	0.000950095	618	0.0274385	34	15.4246	11.8598	1.30057	0.193405	0.109662	0.0843182	0.00278205	1
rs277	8	19956892	T	C	t	c	0.0022	0.0088	0.799	++-	0	0.048	2	0.9763	9694	0.0932669	1808	28.6953	86.0596	0.333435	0.738806	0.00387447	0.0116199	1.14807e-05	4583	0.13497	1237	1.30829	69.3982	0.0188519	0.984959	0.000271649	0.0144096	7.7716e-08	618	0.171395	212	-0.990982	27.6182	-0.0358814	0.971377	-0.00129919	0.0362079	2.11756e-06	0.157337
rs278	8	19957012	G	A	a	g	0.0037	0.0096	0.6983	+-+	0	0.233	2	0.8899	9694	0.069903	1355	-43.0944	75.9742	-0.567224	0.570562	-0.00746601	0.0131624	3.32242e-05	4583	0.120516	1105	8.47028	65.9644	0.128407	0.897827	0.00194661	0.0151597	3.60559e-06	618	0.162343	201	-5.77086	27.1298	-0.212713	0.831551	-0.00784055	0.0368598	7.44189e-05	0.903549
rs279	8	19957185	C	G	c	g	-0.0136	0.0085	0.1085	-+-	49.9	3.995	2	0.1357	9694	0.142679	2766	-244.958	104.643	-2.3409	0.0192375	-0.0223703	0.00955632	0.000565861	4583	0.0844804	774	56.3425	54.7352	1.02937	0.303308	0.0188063	0.0182698	0.000231706	618	0.0113002	14	-1.24979	7.08438	-0.176415	0.859968	-0.0249019	0.141156	5.11878e-05	0.00205668
rs280	8	19957371	G	A	a	g	0.0241	0.0127	0.05852	+++	0	0.528	2	0.7679	9694	0.0578146	1121	-131.802	69.91	-1.88531	0.0593875	-0.0269677	0.0143041	0.000367039	4583	0.0309288	283	-12.8283	35.1775	-0.364673	0.715355	-0.0103667	0.0284273	2.90808e-05	618	0.00727589	9	-3.8474	5.93883	-0.647839	0.517089	-0.109085	0.168383	0.000690288	0.00084384
rs17091775	8	19957477	G	A	a	g	0.0219	0.0127	0.08362	+++	0	0.512	2	0.774	9694	0.0583527	1131	-121.63	70.3547	-1.72881	0.0838423	-0.0245729	0.0142137	0.000308633	4583	0.0310232	284	-11.0721	35.2712	-0.313915	0.753586	-0.00890004	0.0283518	2.15488e-05	618	0.00728155	9	-3.84388	5.94348	-0.646739	0.517801	-0.108815	0.168252	0.000687946	0.00141548
rs281	8	19957512	A	T	a	t	0.0206	0.0055	0.0001973	+++	56.7	4.621	2	0.09919	9694	0.457713	8874	640.616	149.79	4.27676	1.89631e-05	0.0285517	0.00667602	0.00188875	4583	0.374376	3432	21.2144	96.3513	0.220178	0.825733	0.00228516	0.0103787	1.0601e-05	618	0.287841	356	12.1095	32.5342	0.372208	0.709738	0.0114405	0.0307369	0.00022786	0.999996
rs282	8	19957515	C	G	c	g	0.0105	0.0119	0.377	+++	0	0.896	2	0.6389	9694	0.0431273	836	32.2119	59.8615	0.538107	0.590503	0.0089892	0.0167052	2.99008e-05	4583	0.0793646	727	14.8514	54.258	0.273718	0.784301	0.00504475	0.0184305	1.63834e-05	618	0.12506	155	27.3676	23.8918	1.14548	0.25201	0.0479444	0.0418553	0.0021581	0.0187068
rs283	8	19957587	C	T	t	c	-0.0147	0.0056	0.008264	-++	45.6	3.679	2	0.1589	9694	0.526831	9174	488.274	150	3.25517	0.00113325	0.0217012	0.00666668	0.00109419	4583	0.377007	3456	-8.30464	93.4158	-0.0888997	0.929162	-0.000951656	0.0107048	1.72822e-06	618	0.237058	293	-6.67864	29.7845	-0.224232	0.822577	-0.00752849	0.0335745	8.26975e-05	0.999901
rs284	8	19957595	T	C	t	c	-0.0141	0.008	0.07788	-++	56.3	4.576	2	0.1015	9694	0.165735	3213	-283.451	111.29	-2.54696	0.0108666	-0.0228858	0.00898554	0.000669867	4583	0.09335	856	59.5636	57.2315	1.04075	0.297992	0.0181849	0.0174729	0.000236859	618	0.0137468	17	2.76988	8.18386	0.338456	0.735019	0.0413566	0.122192	0.000188409	0.00126295
rs285	8	19957678	C	T	t	c	0.0168	0.0101	0.09598	+++	35.1	3.083	2	0.2141	9694	0.961097	754	-13.04	55.374	-0.23549	0.813828	-0.00425272	0.018059	5.72652e-06	4583	0.733662	2441	-74.4041	74.1492	-1.00344	0.31565	-0.0135327	0.0134863	0.000220181	618	0.519973	593	-77.4982	35.4034	-2.189	0.0285965	-0.0618304	0.0282459	0.00788115	0.00169987
rs286	8	19957745	A	T	a	t	-0.1205	0.0222	5.426e-08	---	0	1.751	2	0.4167	9694	0.00275088	53	-41.8131	15.6191	-2.67706	0.00742723	-0.171397	0.0640243	0.000740048	4583	0.0369269	338	-145.12	37.8197	-3.83714	0.000124473	-0.101459	0.0264413	0.0032197	618	0.0729539	90	-58.4341	19.0402	-3.06898	0.00214791	-0.161184	0.0525204	0.0154912	1
rs287	8	19958045	A	G	a	g	-0.0314	0.0058	6.172e-08	---	36.5	3.148	2	0.2072	9694	0.332423	6445	-577.187	141.628	-4.07538	4.59386e-05	-0.0287754	0.00706077	0.00171507	4583	0.290222	2660	-267.611	93.1358	-2.87334	0.00406151	-0.0308511	0.010737	0.0018054	618	0.241365	298	-89.603	32.5193	-2.75538	0.00586246	-0.0847305	0.030751	0.012487	3.28607e-08
rs289	8	19958108	T	C	t	c	-0.0304	0.0058	1.803e-07	---	41.8	3.439	2	0.1791	9694	0.329224	6383	-567.193	141.293	-4.01431	5.96203e-05	-0.0284113	0.0070775	0.00166405	4583	0.28288	2593	-239.38	92.1803	-2.59687	0.00940788	-0.0281716	0.0108483	0.00147468	618	0.22927	283	-89.5608	32.0375	-2.7955	0.00518195	-0.0872572	0.0312134	0.0128533	5.35296e-08
rs140991223	8	19958112	C	T	t	c	0.0197	0.0113	0.08278	+++	0	0.618	2	0.7341	9694	0.073313	1421	-102.779	78.3774	-1.31134	0.189744	-0.0167311	0.0127588	0.000177572	4583	0.0406808	373	-44.8614	39.9058	-1.12418	0.260935	-0.0281709	0.025059	0.000276359	618	0.00970793	12	-5.37783	6.69947	-0.802724	0.422134	-0.119819	0.149265	0.00105981	0.00133738
rs290	8	19958258	G	A	a	g	0.0175	0.0083	0.03391	+-+	53.6	4.315	2	0.1156	9694	0.150083	2910	-300.24	107.474	-2.7936	0.00521244	-0.0259933	0.00930457	0.000805888	4583	0.0851926	781	47.2544	55.0962	0.857672	0.391074	0.0155668	0.0181501	0.000160857	618	0.0105073	13	-3.60061	6.87845	-0.523463	0.600652	-0.0761019	0.145382	0.00045068	0.000451463
rs291	8	19958341	T	C	t	c	-0.0301	0.0058	2.227e-07	---	38.3	3.243	2	0.1976	9694	0.329529	6389	-569.946	141.37	-4.03158	5.54026e-05	-0.0285179	0.00707363	0.0016784	4583	0.283258	2596	-232.593	92.3145	-2.51957	0.0117498	-0.0272933	0.0108325	0.0013882	618	0.230044	284	-87.5543	32.0424	-2.73245	0.00628646	-0.0852763	0.0312087	0.0122801	6.19865e-08
rs74746426	8	19958433	A	T	a	t	0.0698	0.0292	0.01693	+++	0	0.074	2	0.9635	9694	0.00189638	37	13.6689	12.5631	1.08802	0.276585	0.0866045	0.0795981	0.000122242	4583	0.021512	197	53.4953	28.7138	1.86305	0.0624547	0.0648836	0.0348265	0.000759013	618	0.0415494	51	14.5746	13.7544	1.05963	0.289311	0.0770398	0.0727041	0.00184675	0.000196655
rs292	8	19958544	G	A	a	g	-0.0032	0.0233	0.892	-+-	38.8	3.267	2	0.1952	9694	0.0166138	322	4.04665	38.2621	0.105761	0.915772	0.00276412	0.0261355	1.15504e-06	4583	0.00898789	82	-1.98461	19.3886	-0.102359	0.918472	-0.00527934	0.0515766	2.29115e-06	618	0.000809061	1	3.77138	2.08751	1.80664	0.0708183	0.865452	0.479039	0.00536834	0.755077
rs294	8	19958614	T	C	t	c	0.0235	0.0079	0.002792	++-	32.3	2.952	2	0.2285	9694	0.138926	2694	353.09	103.038	3.42679	0.000610762	0.0332575	0.00970516	0.00121261	4583	0.13551	1242	27.0016	70.2453	0.384389	0.70069	0.0054721	0.0142358	3.23103e-05	618	0.118629	147	-0.398627	24.033	-0.0165867	0.986766	-0.000690164	0.0416095	4.52497e-07	0.999964
rs295	8	19958727	A	C	a	c	-0.0331	0.0056	3.632e-09	---	43.2	3.523	2	0.1718	9694	0.402963	7813	-678.694	147.558	-4.59951	4.23478e-06	-0.031171	0.00677701	0.00218459	4583	0.323808	2968	-278.538	94.6553	-2.94266	0.00325408	-0.0310881	0.0105646	0.00189356	618	0.238874	295	-94.6533	32.4276	-2.91891	0.00351258	-0.090013	0.0308379	0.0140132	8.17038e-09
rs297	8	19958860	T	C	t	c	-0.0302	0.0058	2.173e-07	---	37.6	3.205	2	0.2014	9694	0.32929	6384	-571.483	141.301	-4.04443	5.24507e-05	-0.0286228	0.00707708	0.00168912	4583	0.283246	2596	-231.781	92.2608	-2.51223	0.011997	-0.0272297	0.0108388	0.00138013	618	0.229964	284	-87.1565	32.0188	-2.72204	0.00648809	-0.0850136	0.0312316	0.0121867	5.90279e-08
rs563680108	8	19958954	G	T	t	g	0.0718	0.0277	0.009629	+++	0	0.949	2	0.622	9694	0.0119338	231	-88.347	32.7197	-2.70012	0.00693152	-0.0825227	0.0305626	0.000752853	4583	0.00506011	46	-2.9965	14.7405	-0.203283	0.838914	-0.0137908	0.0678404	9.03654e-06	618	0.00242718	3	-2.02408	3.57897	-0.565548	0.571701	-0.15802	0.27941	0.00052606	0.000108902
rs73601683	8	19959206	G	A	a	g	0.0817	0.0188	1.448e-05	+++	46.1	3.709	2	0.1565	9694	0.0251004	487	-153.274	46.8513	-3.27149	0.00106981	-0.0698272	0.0213441	0.00110519	4583	0.0145963	134	-66.547	24.4892	-2.7174	0.00657964	-0.110963	0.0408344	0.00161476	618	0.00486408	6	-10.4359	4.95968	-2.10414	0.0353659	-0.42425	0.201626	0.00728195	6.87062e-07
rs300	8	19959376	A	G	a	g	0.0196	0.0249	0.4313	+-+	0	0.787	2	0.6749	9694	0.0134599	261	34.3448	34.5372	0.99443	0.320014	0.028793	0.0289543	0.000102116	4583	0.00937617	86	-5.68677	19.8083	-0.28709	0.774043	-0.0144934	0.0504839	1.80234e-05	618	0.00340939	4	2.92817	5.06225	0.578432	0.562973	0.114264	0.197541	0.000550301	0.974665
rs301	8	19959423	T	C	t	c	-0.0293	0.0059	5.993e-07	---	33.2	2.996	2	0.2236	9694	0.316755	6141	-533.235	140.005	-3.80868	0.000139711	-0.0272039	0.0071426	0.00149794	4583	0.277048	2539	-233.179	91.8346	-2.53912	0.0111133	-0.0276488	0.0108891	0.00140982	618	0.229137	283	-84.4981	32.0344	-2.63773	0.00834623	-0.0823407	0.0312165	0.0114435	1.16991e-07
rs303	8	19959768	G	C	c	g	-0.0042	0.009	0.637	-++	0	0.815	2	0.6653	9694	0.0959924	1861	81.0182	88.0684	0.919946	0.357601	0.0104458	0.0113548	8.73917e-05	4583	0.110575	1014	-27.906	63.8981	-0.436727	0.662309	-0.00683474	0.0156499	4.1708e-05	618	0.112582	139	-0.562476	23.7255	-0.0237077	0.981086	-0.000999251	0.0421488	9.24432e-07	0.0728324
rs304	8	19959850	T	G	t	g	-0.0305	0.0058	1.51e-07	---	37.9	3.22	2	0.1999	9694	0.330018	6398	-575.614	141.708	-4.06198	4.86578e-05	-0.0286645	0.00705678	0.00170381	4583	0.283833	2602	-241.168	92.6473	-2.60307	0.00923924	-0.0280966	0.0107936	0.00148174	618	0.230591	285	-88.1999	32.1622	-2.74235	0.00610013	-0.0852664	0.0310924	0.0123692	5.09767e-08
rs305	8	19959890	A	G	a	g	-0.0306	0.0058	1.388e-07	---	42.3	3.464	2	0.177	9694	0.328081	6361	-583.16	141.414	-4.12377	3.72723e-05	-0.0291609	0.00707142	0.00175604	4583	0.282857	2593	-232.901	92.615	-2.51472	0.0119126	-0.0271524	0.0107974	0.00138286	618	0.229806	284	-90.2299	32.155	-2.8061	0.00501456	-0.0872679	0.0310994	0.012951	4.85462e-08
rs306	8	19959932	G	A	a	g	0.0203	0.0113	0.07361	+++	0	0.697	2	0.7058	9694	0.0732287	1420	-103.276	78.403	-1.31725	0.187755	-0.016801	0.0127546	0.000179177	4583	0.0404642	371	-49.1637	39.8617	-1.23336	0.217442	-0.030941	0.0250868	0.000332643	618	0.0097144	12	-5.36761	6.70397	-0.800661	0.423328	-0.119431	0.149165	0.00105437	0.00114103
rs307	8	19959944	A	G	a	g	-0.0198	0.0082	0.01611	-+-	57.2	4.673	2	0.09666	9694	0.152001	2947	-333.912	108.115	-3.08848	0.00201183	-0.0285665	0.00924938	0.000984997	4583	0.0862649	791	44.6794	55.4305	0.806044	0.420218	0.0145415	0.0180406	0.000142074	618	0.0105057	13	-3.61584	6.88432	-0.525229	0.599424	-0.0762935	0.145258	0.000453726	0.000183153
rs310	8	19960035	C	T	t	c	-0.0043	0.0103	0.6765	---	0	0.088	2	0.957	9694	0.0639555	1240	35.988	73.1783	0.491786	0.622871	0.00672038	0.0136653	2.49745e-05	4583	0.0920789	844	1.05027	58.7209	0.0178857	0.98573	0.000304589	0.0170297	6.9954e-08	618	0.111706	138	3.32677	23.6228	0.140829	0.888005	0.00596157	0.042332	3.26196e-05	0.086255
rs312	8	19960486	G	C	c	g	0.0084	0.0064	0.1862	+-+	0	1.496	2	0.4734	9694	0.266195	5161	-232.61	132.034	-1.76174	0.0781126	-0.0133431	0.00757381	0.000320502	4583	0.20498	1879	28.2584	81.7568	0.34564	0.729613	0.00422767	0.0122314	2.61245e-05	618	0.12388	153	-3.43647	24.3495	-0.141131	0.887767	-0.00579604	0.0410686	3.27597e-05	0.00491809
rs313	8	19960515	A	G	a	g	-0.0196	0.0081	0.01603	-+-	64.2	5.586	2	0.06123	9694	0.155358	3012	-350.891	109.258	-3.21158	0.00132008	-0.0293945	0.00915265	0.00106508	4583	0.0881593	808	56.4474	55.9514	1.00887	0.313039	0.0180311	0.0178727	0.00022257	618	0.0121238	15	-1.67547	7.26383	-0.230659	0.817579	-0.0317545	0.137668	8.75062e-05	0.000180421
rs314	8	19960531	G	A	a	g	0.0166	0.0062	0.007281	+++	25.2	2.675	2	0.2625	9694	0.744127	4961	-166.088	129.822	-1.27935	0.200773	-0.00985466	0.00770285	0.000169015	4583	0.527535	4331	-211.131	90.6278	-2.32965	0.0198248	-0.0257056	0.0110341	0.0011868	618	0.332241	411	-57.5478	34.3099	-1.67729	0.0934848	-0.0488867	0.0291461	0.00462717	8.48579e-05
rs77434393	8	19960844	G	A	a	g	-0.0357	0.0192	0.06306	---	0	1.707	2	0.4259	9694	0.0251921	488	75.0427	46.8674	1.60117	0.109339	0.0341639	0.0213368	0.000264741	4583	0.0123544	113	17.5241	22.4059	0.782121	0.434143	0.034907	0.0446312	0.000133766	618	0.00162055	2	4.14586	2.94144	1.40947	0.158697	0.479177	0.33997	0.00326744	0.999054
rs316	8	19960925	C	A	a	c	0.0067	0.0065	0.3075	+-+	0	1.211	2	0.5458	9694	0.243974	4730	-185.544	128.363	-1.44546	0.148328	-0.0112607	0.00779038	0.000215754	4583	0.192738	1767	31.4526	79.8909	0.393694	0.693807	0.00492789	0.0125171	3.38934e-05	618	0.122337	151	-2.1854	24.2822	-0.0900004	0.928287	-0.00370644	0.0411825	1.33225e-05	0.0117331
rs5934	8	19961040	G	A	a	g	0.0418	0.0158	0.00832	++-	0	1.738	2	0.4195	9694	0.0362953	704	-121.337	55.9092	-2.17025	0.0299882	-0.0388174	0.0178861	0.000486366	4583	0.0212681	195	-48.6346	29.2577	-1.66228	0.0964563	-0.0568151	0.034179	0.000604238	618	0.00173625	2	3.27427	2.95499	1.10805	0.267841	0.374976	0.338411	0.00201936	9.31313e-05
rs318	8	19961458	C	G	c	g	-0.0244	0.0084	0.003569	--+	0	0.919	2	0.6315	9694	0.137715	2670	-286.591	104.584	-2.74031	0.0061382	-0.026202	0.00956172	0.000775431	4583	0.0845627	775	-69.5884	55.922	-1.24438	0.213359	-0.0222521	0.017882	0.000338615	618	0.0380251	47	8.23911	13.8727	0.593908	0.552574	0.0428112	0.072084	0.000580143	4.37474e-05
rs319	8	19961465	A	C	a	c	-0.0001	0.0087	0.9904	+--	0	0.812	2	0.6664	9694	0.0867609	1682	50.2537	83.8831	0.599091	0.549112	0.00714198	0.0119213	3.70622e-05	4583	0.151839	1392	-40.167	72.1544	-0.556681	0.577745	-0.00771514	0.0138592	6.7766e-05	618	0.21764	269	-11.4607	30.31	-0.378116	0.705344	-0.012475	0.0329925	0.000235151	0.546085
rs320	8	19961566	T	G	t	g	-0.0307	0.0058	9.529e-08	---	0	1.977	2	0.3721	9694	0.329998	6398	-599.906	141.427	-4.2418	2.21732e-05	-0.0299928	0.00707078	0.001858	4583	0.298925	2740	-243.905	94.6129	-2.57792	0.00993957	-0.0272471	0.0105694	0.00145325	618	0.265886	329	-82.0623	34.0567	-2.40958	0.0159709	-0.070752	0.0293628	0.00954947	4.62323e-08
rs77243948	8	19961643	T	C	t	c	0.0212	0.0192	0.2688	-++	73.4	7.515	2	0.02335	9694	0.0193848	376	-17.7815	41.4743	-0.428735	0.668116	-0.0103374	0.0241113	1.89812e-05	4583	0.0211135	194	48.8277	29.5654	1.65151	0.0986335	0.0558597	0.0338233	0.000596436	618	0.0234304	29	26.5728	11.0092	2.41368	0.0157921	0.219242	0.0908328	0.00958203	0.00933808
rs321	8	19961675	G	C	c	g	0.0314	0.0265	0.2362	+-+	28.9	2.813	2	0.245	9694	0.0128385	249	-43.9477	34.0384	-1.29112	0.196662	-0.0379313	0.0293786	0.000172139	4583	0.00618994	57	2.52187	16.2309	0.155375	0.876526	0.00957282	0.061611	5.27912e-06	618	0.000809061	1	-3.30874	2.08218	-1.58907	0.112044	-0.763178	0.480266	0.00415322	0.00727537
rs322	8	19961706	A	C	a	c	-0.0362	0.0055	4.754e-11	---	0	1.715	2	0.4242	9694	0.432163	8379	-807.234	149.108	-5.41376	6.17145e-08	-0.0363077	0.00670656	0.00302652	4583	0.354356	3248	-301.718	97.7762	-3.08581	0.00203002	-0.0315599	0.0102274	0.00208226	618	0.277995	344	-85.9416	34.6272	-2.48191	0.0130679	-0.0716753	0.0288791	0.0101314	1.39593e-09
rs325	8	19961817	T	C	t	c	-0.079	0.0106	1.117e-13	---	69.2	6.492	2	0.03893	9694	0.0637789	1237	-340.352	73.3765	-4.63843	3.51063e-06	-0.0632141	0.0136283	0.00222171	4583	0.0751786	689	-267.954	54.2532	-4.93896	7.85423e-07	-0.0910352	0.0184321	0.0053342	618	0.101876	126	-90.0314	22.6975	-3.96657	7.29144e-05	-0.174758	0.0440576	0.0258778	1
rs326	8	19961928	A	G	a	g	-0.0413	0.0056	1.341e-13	---	0	0.415	2	0.8126	9694	0.611634	7530	-884.847	146.225	-6.05127	1.43712e-09	-0.0413832	0.00683877	0.00378127	4583	0.461232	4228	-366.889	96.9903	-3.78274	0.000155113	-0.0390012	0.0103103	0.00312904	618	0.321252	397	-73.3122	35.4461	-2.06827	0.0386143	-0.0583498	0.0282119	0.00703578	3.32248e-10
rs7005541	8	19961936	C	G	c	g	-0.0617	0.0162	0.0001426	---	28.4	2.795	2	0.2472	9694	0.0338811	657	-190.975	54.5072	-3.50368	0.000458882	-0.0642792	0.0183462	0.00126763	4583	0.0199412	183	-37.002	28.583	-1.29455	0.195477	-0.0452908	0.0349858	0.000366466	618	0.00242718	3	-6.51717	3.58181	-1.81952	0.0688322	-0.507989	0.279189	0.00544515	3.20704e-06
rs327	8	19962025	T	G	t	g	-0.0357	0.0055	8.018e-11	---	0	1.508	2	0.4704	9694	0.432662	8388	-812.511	149.363	-5.43983	5.33316e-08	-0.0364201	0.00669508	0.00305574	4583	0.35592	3262	-289.5	98.0588	-2.95231	0.00315404	-0.0301076	0.010198	0.001906	618	0.282362	349	-81.2272	34.7825	-2.33529	0.0195282	-0.0671399	0.0287501	0.00896971	1.74508e-09
rs328	8	19962213	C	G	c	g	-0.0791	0.0106	1.068e-13	---	68.7	6.392	2	0.04092	9694	0.0635145	1231	-341.301	73.2566	-4.65898	3.17783e-06	-0.063598	0.0136506	0.00224144	4583	0.0751367	689	-266.89	54.2534	-4.91932	8.68451e-07	-0.0906731	0.018432	0.00529187	618	0.101867	126	-90.0061	22.6982	-3.96534	7.32927e-05	-0.174698	0.0440563	0.0258617	1
rs329	8	19962575	A	G	a	g	-0.0059	0.0105	0.5699	--+	25.5	2.686	2	0.2611	9694	0.0826911	1603	-66.1284	82.874	-0.797939	0.424906	-0.00962834	0.0120665	6.57483e-05	4583	0.0542003	497	-7.56377	46.1506	-0.163893	0.869815	-0.00355126	0.0216682	5.87382e-06	618	0.0299013	37	19.3244	12.6196	1.5313	0.125696	0.121342	0.0792416	0.00385669	0.0528334
rs330	8	19962885	G	A	a	g	-0.0015	0.0088	0.8603	-+-	0	1.444	2	0.4858	9694	0.0952747	1847	74.9054	88.0437	0.850775	0.394894	0.00966311	0.011358	7.47438e-05	4583	0.125504	1150	-58.0878	67.7356	-0.857568	0.391131	-0.0126605	0.0147633	0.000160818	618	0.139799	173	3.26718	26.2669	0.124384	0.901011	0.00473538	0.0380707	2.54463e-05	0.213961
rs331	8	19962894	G	A	a	g	0.0343	0.0056	7.486e-10	+++	17.6	2.427	2	0.2972	9694	0.401229	7779	-718.363	147.449	-4.87192	1.10516e-06	-0.0330413	0.00678199	0.00245102	4583	0.335615	3076	-295.12	96.564	-3.05621	0.00224155	-0.0316496	0.0103558	0.00204251	618	0.266642	330	-91.4271	33.9781	-2.69077	0.00712878	-0.0791913	0.0294307	0.0119083	4.54425e-09
rs138285812	8	19962899	G	A	a	g	-0.0651	0.019	0.000596	--+	0	0.915	2	0.6328	9694	0.0254805	494	165.902	47.3932	3.50054	0.000464309	0.0738617	0.0211001	0.00126537	4583	0.0132926	122	15.2746	23.2025	0.658319	0.510333	0.0283728	0.0430988	9.47702e-05	618	4.85437e-06	0	-0.00160671	0.0125451	-0.128075	0.89809	-10.2091	79.7123	2.69789e-05	0.99999
rs12679834	8	19962922	T	C	t	c	-0.0644	0.0098	6.034e-11	---	72	7.131	2	0.02829	9694	0.0791914	1535	-332.496	80.9913	-4.10533	4.03747e-05	-0.0506885	0.012347	0.00174036	4583	0.0824174	755	-243.673	56.827	-4.28797	1.8031e-05	-0.0754567	0.0175973	0.00402071	618	0.104369	129	-88.602	23.1094	-3.83403	0.000126063	-0.165908	0.0432724	0.0241772	1
rs76423146	8	19962969	C	T	t	c	-0.0391	0.0081	1.234e-06	---	0	1.303	2	0.5213	9694	0.154852	3002	480.439	108.806	4.41555	1.00752e-05	0.0405819	0.00919067	0.00201333	4583	0.0919024	842	97.6582	57.8089	1.68933	0.0911569	0.0292226	0.0172984	0.000624059	618	0.046665	58	24.0734	15.3009	1.57334	0.115641	0.102826	0.0653556	0.00407136	1
rs28681081	8	19963150	G	A	a	g	0.0206	0.0083	0.01268	+-+	59.6	4.955	2	0.08396	9694	0.150179	2912	-343.857	107.594	-3.19588	0.00139406	-0.0297032	0.00929422	0.00105469	4583	0.0854373	783	45.502	55.255	0.823491	0.410229	0.0149035	0.0180979	0.000148292	618	0.0105049	13	-3.61557	6.88381	-0.525229	0.599424	-0.0762992	0.145268	0.000453726	0.000150342
rs150647190	8	19963342	G	A	a	g	0.0193	0.0113	0.08888	+++	0	0.744	2	0.6892	9694	0.0734518	1424	-95.8196	78.441	-1.22155	0.221878	-0.0155728	0.0127484	0.000154088	4583	0.0408108	374	-49.0475	40.0085	-1.22593	0.220226	-0.0306417	0.0249947	0.000328646	618	0.00971036	12	-5.37892	6.70284	-0.802485	0.422273	-0.119723	0.149191	0.00105918	0.00148698
rs117199990	8	19963405	C	T	t	c	0.08	0.0107	6.148e-14	+++	67.1	6.083	2	0.04776	9694	0.0633278	1228	-349.616	73.1723	-4.77799	1.77056e-06	-0.0652978	0.0136664	0.00235741	4583	0.0746144	684	-264.402	54.1209	-4.8854	1.03219e-06	-0.0902682	0.0184771	0.00521914	618	0.101782	126	-89.918	22.6859	-3.96361	7.38234e-05	-0.174717	0.0440803	0.0258392	1
rs145391587	8	19963422	A	C	a	c	-0.0797	0.0107	7.346e-14	---	68.1	6.261	2	0.0437	9694	0.0635225	1232	-346.029	73.2631	-4.72309	2.32282e-06	-0.0644676	0.0136494	0.00230355	4583	0.0746189	684	-266.312	54.1151	-4.92121	8.60123e-07	-0.0909396	0.0184791	0.00529593	618	0.101784	126	-89.9111	22.6856	-3.96336	7.39028e-05	-0.174708	0.0440808	0.0258359	1
rs190629324	8	19963450	C	A	a	c	-0.0138	0.0198	0.4869	-+-	0	0.784	2	0.6755	9694	0.0220909	428	39.8909	44.1013	0.90453	0.365714	0.0205103	0.0226751	8.44873e-05	4583	0.0142042	130	-7.75245	24.1024	-0.321646	0.747721	-0.013345	0.0414896	2.26232e-05	618	0.00340291	4	2.98299	5.06902	0.588473	0.556215	0.116092	0.197277	0.000569574	0.966111
rs28599962	8	19963484	T	C	t	c	-0.0181	0.0085	0.03446	-+-	49	3.924	2	0.1406	9694	0.138467	2685	-289.872	104.24	-2.7808	0.00542247	-0.0266768	0.0095932	0.000798519	4583	0.0778528	714	42.833	52.9762	0.808531	0.418785	0.0152622	0.0188764	0.000142953	618	0.00977508	12	-0.628049	6.67571	-0.0940798	0.925046	-0.0140928	0.149797	1.45576e-05	0.000424308
rs183689105	8	19963530	T	C	t	c	0.0005	0.0242	0.9837	+-+	0	0.031	2	0.9844	9694	0.0144693	281	1.98832	35.7069	0.0556845	0.955593	0.00155949	0.0280058	3.20194e-07	4583	0.0100988	93	-1.46625	20.5433	-0.0713738	0.9431	-0.00347432	0.0486778	1.11398e-06	618	0.000809061	1	0.321838	2.0946	0.153651	0.877885	0.0733558	0.477418	3.88301e-05	0.572217
rs17116619	8	19963722	A	G	a	g	-0.0255	0.0098	0.009707	---	0	0.297	2	0.8618	9694	0.100471	1948	-200.369	90.2851	-2.21929	0.0264667	-0.0245809	0.011076	0.000508598	4583	0.0545783	500	-56.8228	45.8758	-1.23862	0.215485	-0.0269995	0.021798	0.000335488	618	0.0129442	16	-5.41926	7.47349	-0.725132	0.468371	-0.0970272	0.133806	0.000864829	0.000105768
rs28439839	8	19963736	G	A	a	g	0.0184	0.0081	0.0237	+-+	48.8	3.906	2	0.1418	9694	0.156022	3025	-314.052	109.419	-2.87018	0.00410237	-0.0262312	0.0091392	0.000850675	4583	0.0868172	796	39.6407	55.5757	0.713274	0.475676	0.0128343	0.0179935	0.000111253	618	0.010504	13	-3.61531	6.8833	-0.525229	0.599424	-0.0763048	0.145279	0.000453726	0.000278909
rs28424158	8	19963875	C	T	t	c	0.0188	0.0081	0.02006	+-+	59	4.874	2	0.08743	9694	0.158446	3072	-334.711	110.382	-3.03228	0.00242712	-0.0274707	0.00905942	0.000949477	4583	0.0876978	804	50.2476	55.8435	0.899793	0.36823	0.0161128	0.0179072	0.000177045	618	0.0105057	13	-3.61584	6.88432	-0.525229	0.599424	-0.0762935	0.145258	0.000453726	0.000241175
rs75278536	8	19963914	T	G	t	g	-0.0814	0.0105	9.2e-15	---	65.4	5.776	2	0.05568	9694	0.0644573	1250	-367.325	74.004	-4.96358	6.92053e-07	-0.0670718	0.0135128	0.00254411	4583	0.0781017	716	-281.113	55.4512	-5.06957	3.98726e-07	-0.091424	0.0180339	0.00562005	618	0.102664	127	-89.6126	22.7625	-3.93685	8.25565e-05	-0.172954	0.0439319	0.0254915	1
rs146265243	8	19963956	GT	G	g	gt	0.0813	0.0105	1.007e-14	+++	66.1	5.893	2	0.05252	9694	0.1558	3021	-306.473	109.412	-2.80108	0.00509316	-0.0256011	0.00913972	0.000810208	4583	0.0868301	796	41.281	55.6166	0.742242	0.457941	0.0133457	0.0179802	0.000120473	618	0.0105057	13	-3.61584	6.88432	-0.525229	0.599424	-0.0762935	0.145258	0.000453726	2.50575e-10
rs28716400	8	19963956	G	T	t	g	0.0178	0.0081	0.02877	+-+	48.6	3.891	2	0.1429	9694	0.0644373	1249	-364.017	73.9766	-4.9207	8.62341e-07	-0.066517	0.0135178	0.00250034	4583	0.078203	717	-283.363	55.4721	-5.10821	3.25227e-07	-0.092086	0.0180271	0.00570606	618	0.102635	127	-89.4847	22.7528	-3.93291	8.39246e-05	-0.172854	0.0439506	0.0254404	0.999653
rs544733083	8	19964065	G	A	a	g	-0.0092	0.0206	0.6552	-+-	0	0.651	2	0.7221	9694	0.0201859	391	26.374	42.0783	0.626784	0.530801	0.0148956	0.0237652	4.05678e-05	4583	0.0135549	124	-7.72326	23.5455	-0.328014	0.742901	-0.0139311	0.0424709	2.35279e-05	618	0.00342395	4	2.99611	5.06461	0.591578	0.554133	0.116806	0.197449	0.0005756	0.921989
rs115078054	8	19964124	G	A	a	g	0.003	0.0105	0.7742	+--	39.7	3.318	2	0.1904	9694	0.086009	1668	-91.7024	84.1033	-1.09035	0.275557	-0.0129645	0.0118901	0.000122767	4583	0.0500709	459	61.9748	43.6585	1.41953	0.155743	0.0325145	0.022905	0.000440647	618	0.00648463	8	2.49689	5.63928	0.442767	0.657934	0.0785149	0.177328	0.000322439	0.137829
rs77069344	8	19964271	T	G	t	g	-0.0816	0.0105	7.846e-15	---	65	5.721	2	0.05723	9694	0.0644141	1249	-369.024	73.9784	-4.98828	6.09206e-07	-0.0674289	0.0135175	0.00256948	4583	0.078096	716	-281.183	55.4532	-5.07064	3.96479e-07	-0.09144	0.0180332	0.00562243	618	0.102669	127	-89.6223	22.7636	-3.93709	8.24773e-05	-0.172955	0.0439298	0.0254945	1
rs10099160	8	19964304	T	G	t	g	-0.0006	0.0086	0.9483	+--	0	0.813	2	0.6659	9694	0.0907885	1760	45.826	85.35	0.536919	0.591324	0.00629079	0.0117165	2.97689e-05	4583	0.15565	1427	-37.6938	73.21	-0.514873	0.606642	-0.00703282	0.0136593	5.79693e-05	618	0.219689	272	-15.6843	30.5282	-0.513762	0.607418	-0.0168291	0.0327565	0.000434131	0.669856
rs75946927	8	19964530	T	G	t	g	0.0247	0.0108	0.02202	++-	65.7	5.836	2	0.05403	9694	0.0829356	1608	84.861	82.3842	1.03006	0.30298	0.0125032	0.0121382	0.000109565	4583	0.045785	420	130.306	41.5674	3.13482	0.00171962	0.0754152	0.0240573	0.00214893	618	0.0121901	15	-3.19511	7.28442	-0.438622	0.660935	-0.0602138	0.137279	0.00031643	0.999734
rs33942567	8	19964948	T	TC	t	tc	-0.0188	0.0081	0.02067	-+-	53.3	4.279	2	0.1177	9694	0.156608	3036	-324.29	109.591	-2.95908	0.00308555	-0.0270011	0.00912481	0.00090419	4583	0.0868828	796	43.0981	55.6123	0.774974	0.438355	0.0139353	0.0179816	0.000131333	618	0.0105057	13	-3.61584	6.88432	-0.525229	0.599424	-0.0762935	0.145258	0.000453726	0.000241175
rs147900112	8	19965102	GC	G	g	gc	0.0193	0.0081	0.0177	+-+	52.7	4.225	2	0.1209	9694	0.156384	3032	-329.077	109.495	-3.00539	0.00265241	-0.0274476	0.0091328	0.00093271	4583	0.0868141	796	40.9584	55.6032	0.736618	0.461355	0.0132478	0.0179846	0.000118654	618	0.0105049	13	-3.61557	6.88381	-0.525229	0.599424	-0.0762992	0.145268	0.000453726	0.00020115
rs114236375	8	19965120	T	G	t	g	0.0313	0.0265	0.2363	+++	0	0.552	2	0.7587	9694	0.0129842	252	24.8424	33.7632	0.735782	0.461864	0.0217924	0.029618	5.5904e-05	4583	0.00643607	59	18.3351	16.6284	1.10264	0.270183	0.0663109	0.0601382	0.000265868	618	0.00242718	3	1.59677	3.59109	0.444649	0.656573	0.12382	0.278467	0.000325186	0.99264
rs114991789	8	19965146	T	C	t	c	0.0246	0.0248	0.3209	+++	0	0.452	2	0.7977	9694	0.0150182	291	22.3451	36.2238	0.616862	0.537326	0.0170292	0.0276062	3.92936e-05	4583	0.00707484	65	16.0891	17.3597	0.926806	0.354028	0.0533883	0.0576047	0.000187835	618	0.00242718	3	1.59677	3.59109	0.444649	0.656573	0.12382	0.278467	0.000325186	0.986753
rs10283151	8	19965183	T	C	t	c	-0.0192	0.0081	0.01778	-+-	55.3	4.477	2	0.1066	9694	0.156906	3042	-332.865	109.802	-3.03151	0.00243332	-0.027609	0.00910733	0.000948995	4583	0.0871689	799	44.1645	55.7462	0.792242	0.428219	0.0142116	0.0179384	0.000137251	618	0.010521	13	-3.62587	6.89214	-0.526088	0.598827	-0.0763316	0.145093	0.000455211	0.000208581
rs11570891	8	19965299	C	T	t	c	0.0807	0.0105	1.498e-14	+++	66	5.89	2	0.0526	9694	0.0646101	1253	-363.107	74.0639	-4.90262	9.45654e-07	-0.0661945	0.0135019	0.002482	4583	0.0780921	716	-279.765	55.4522	-5.04516	4.53144e-07	-0.0909821	0.0180335	0.00556607	618	0.102667	127	-89.6266	22.7639	-3.93723	8.24265e-05	-0.17296	0.0439293	0.0254964	1
rs4922115	8	19965319	G	A	a	g	-0.0074	0.0085	0.382	-+-	0	1.616	2	0.4457	9694	0.105172	2039	134.434	92.1168	1.45938	0.144459	0.0158428	0.0108558	0.00021993	4583	0.129892	1191	-33.8618	69.0374	-0.490486	0.62379	-0.00710464	0.0144849	5.2608e-05	618	0.140523	174	2.63278	26.2144	0.100433	0.920001	0.00383121	0.038147	1.659e-05	0.0194176
rs7818177	8	19965339	G	A	a	g	-0.0113	0.0207	0.5834	-+-	0	0.53	2	0.7672	9694	0.0201131	390	27.9874	41.9854	0.666598	0.505029	0.0158769	0.0238178	4.58853e-05	4583	0.0133955	123	-4.48224	23.3751	-0.191753	0.847936	-0.00820328	0.0427805	8.04047e-06	618	0.00342152	4	2.99258	5.06112	0.591289	0.554327	0.11683	0.197585	0.000575038	0.944266
rs3289	8	19965681	T	C	t	c	0.0866	0.0105	1.432e-16	+++	0	0.527	2	0.7684	9694	0.0809316	1569	605.483	81.5401	7.42559	1.12281e-13	0.0910667	0.0122639	0.00569386	4583	0.0584176	535	169.59	47.4096	3.57713	0.000347384	0.0754517	0.0210928	0.00279814	618	0.0388819	48	13.4555	14.5741	0.923251	0.355876	0.0633488	0.0686149	0.00140196	1
rs11570892	8	19966106	A	G	a	g	0.0006	0.0065	0.9266	+--	0	0.184	2	0.9119	9694	0.233137	4520	38.115	126.462	0.301395	0.763113	0.00238329	0.00790751	9.38032e-06	4583	0.196552	1802	-17.5438	81.2309	-0.215975	0.829007	-0.00265878	0.0123106	1.02001e-05	618	0.157768	195	-6.48786	27.54	-0.23558	0.813759	-0.00855409	0.0363108	9.12791e-05	0.70251
rs3208305	8	19966137	A	T	a	t	-0.0428	0.0055	8.23e-15	---	0	1.122	2	0.5705	9694	0.570991	8318	-960.426	148.504	-6.46735	9.97335e-11	-0.0435501	0.00673384	0.00431915	4583	0.437597	4011	-364.714	98.4031	-3.70633	0.000210288	-0.0376647	0.0101623	0.0030039	618	0.310566	384	-84.2177	34.8546	-2.41625	0.0156811	-0.0693237	0.0286906	0.00960245	2.45917e-10
rs1803924	8	19966163	C	T	t	c	0.0774	0.0111	3.218e-12	+++	68.6	6.367	2	0.04143	9694	0.0549003	1064	-275.485	68.552	-4.01863	5.85379e-05	-0.0586216	0.0145875	0.00166763	4583	0.0742738	681	-266.131	53.7641	-4.94998	7.42229e-07	-0.0920683	0.0185998	0.00535803	618	0.101855	126	-85.6545	22.6769	-3.77717	0.000158622	-0.166564	0.0440977	0.0234655	1
rs1059507	8	19966452	C	T	t	c	-0.0079	0.0085	0.3486	-+-	0	1.722	2	0.4227	9694	0.105972	2055	142.196	92.2451	1.5415	0.123196	0.0167109	0.0108407	0.000245376	4583	0.131095	1202	-32.616	69.1963	-0.471354	0.637388	-0.00681184	0.0144516	4.8584e-05	618	0.143726	178	1.32662	26.517	0.050029	0.960099	0.00188668	0.0377117	4.11661e-06	0.0161225
rs3735964	8	19966534	C	A	a	c	0.0759	0.0112	1.078e-11	+++	70.8	6.839	2	0.03273	9694	0.0542272	1051	-258.843	68.0601	-3.80316	0.000142863	-0.0558794	0.0146929	0.0014936	4583	0.074166	680	-263.6	53.4852	-4.92846	8.28822e-07	-0.0921461	0.0186968	0.00531154	618	0.101854	126	-85.6541	22.6768	-3.77717	0.000158617	-0.166566	0.044098	0.0234655	1
rs3200218	8	19966560	A	G	a	g	-0.0007	0.0083	0.9374	+--	0	1.044	2	0.5933	9694	0.0988028	1916	50.9432	89.4459	0.569541	0.568989	0.00636744	0.0111799	3.34962e-05	4583	0.15766	1445	-40.4843	73.9763	-0.54726	0.5842	-0.00739778	0.0135178	6.54917e-05	618	0.216819	268	-19.8855	30.4572	-0.652899	0.513821	-0.0214366	0.032833	0.000701114	0.691552
rs139240067	8	19966601	G	A	a	g	0.0144	0.0206	0.4849	+-+	24.1	2.634	2	0.2679	9694	0.0218797	424	-33.5365	44.2612	-0.757696	0.448633	-0.0171187	0.0225932	5.92837e-05	4583	0.0093669	86	2.96651	19.7344	0.150321	0.880511	0.00761721	0.0506729	4.94129e-06	618	0.000809061	1	-3.30874	2.08218	-1.58907	0.112044	-0.763178	0.480266	0.00415322	0.033663
rs58998793	8	19966726	T	C	t	c	0.0007	0.0105	0.9432	-++	24.8	2.658	2	0.2647	9694	0.0859493	1666	-58.3041	84.1583	-0.692792	0.48844	-0.00823201	0.0118824	4.95622e-05	4583	0.0502712	461	63.0013	43.8555	1.43656	0.150842	0.0327567	0.0228021	0.000451283	618	0.00726942	9	2.0836	6.02335	0.34592	0.729403	0.0574298	0.166021	0.00019681	0.664925
rs184363931	8	19966739	C	T	t	c	0.0788	0.0277	0.004463	+++	0	1.227	2	0.5415	9694	0.0118972	231	-98.0822	32.761	-2.99387	0.00275466	-0.091385	0.0305241	0.000925572	4583	0.00502531	46	-2.53155	14.7233	-0.171942	0.863483	-0.0116782	0.0679194	6.46488e-06	618	0.00242799	3	-2.02204	3.57895	-0.564981	0.572087	-0.157862	0.279411	0.000525005	5.20931e-05
rs13702	8	19966981	T	C	t	c	-0.0426	0.0055	9.556e-15	---	0	0.959	2	0.6189	9694	0.556104	8606	-972.62	148.938	-6.53039	6.55989e-11	-0.0438465	0.00671423	0.00440376	4583	0.430829	3949	-358.003	98.5962	-3.631	0.000282323	-0.036827	0.0101424	0.00288305	618	0.310593	384	-78.9043	34.8892	-2.26157	0.0237239	-0.0648216	0.0286622	0.00841234	2.50248e-10
rs1059611	8	19967052	T	C	t	c	-0.0432	0.007	6.292e-10	---	67.5	6.159	2	0.04599	9694	0.198438	3847	-582.26	120.371	-4.83721	1.31677e-06	-0.0401858	0.00830764	0.00241621	4583	0.157033	1439	-220.275	73.8188	-2.98399	0.00284516	-0.0404232	0.0135467	0.00194712	618	0.113977	141	-82.875	23.8399	-3.47632	0.000508349	-0.145819	0.0419465	0.0198763	4.00945e-09
rs17091815	8	19967093	A	T	a	t	-0.0301	0.0108	0.005488	---	0	1.453	2	0.4836	9694	0.0821697	1593	-219.815	82.2709	-2.67184	0.00754355	-0.0324762	0.012155	0.00073717	4583	0.0432689	397	-28.25	41.1591	-0.686362	0.492485	-0.0166758	0.024296	0.000103016	618	0.00889887	11	-8.01011	6.42539	-1.24663	0.212532	-0.194017	0.155633	0.00255608	6.16329e-05
rs10645926	8	19967115	C	CTT	ctt	c	0.0419	0.007	2.704e-09	+++	65.9	5.858	2	0.05345	9694	0.194485	3771	-549.756	119.188	-4.61251	3.9784e-06	-0.0386994	0.00839011	0.00219695	4583	0.15516	1422	-213.952	73.2733	-2.91992	0.00350126	-0.0398496	0.0136475	0.0018644	618	0.113153	140	-80.5196	23.8031	-3.38274	0.000717674	-0.142113	0.0420113	0.0188206	6.64447e-09
rs188554527	8	19967117	G	T	t	g	0.0967	0.0335	0.00391	+++	0	0.547	2	0.7606	9694	0.00827357	160	-70.4752	27.184	-2.59253	0.00952732	-0.0953698	0.0367864	0.000694053	4583	0.00351516	32	-13.0538	12.0003	-1.08779	0.276687	-0.0906474	0.0833316	0.000258756	618	0.00139239	2	-2.52794	2.56941	-0.983859	0.325185	-0.382913	0.389195	0.00159207	4.61254e-05
rs15285	8	19967156	C	T	t	c	0.0409	0.0055	1.023e-13	+++	0	0.757	2	0.6849	9694	0.553767	8652	-925.034	149.009	-6.20793	5.36881e-10	-0.0416616	0.00671103	0.00397959	4583	0.429033	3933	-353.918	98.6381	-3.58804	0.000333172	-0.0363758	0.0101381	0.00281523	618	0.308857	382	-75.1097	34.7678	-2.16032	0.0307475	-0.0621358	0.0287623	0.00767599	3.12131e-10
rs3866471	8	19967158	C	A	a	c	0.0096	0.0065	0.1428	+++	0	0.151	2	0.9273	9694	0.233463	4526	-137.315	126.666	-1.08408	0.278331	-0.00855856	0.0078948	0.000121357	4583	0.19793	1814	-86.3866	81.5453	-1.05937	0.289432	-0.0129912	0.0122631	0.00024541	618	0.159879	198	-0.734145	27.6513	-0.0265501	0.978819	-0.000960176	0.0361647	1.15939e-06	0.00298245
rs147116359	8	19967196	G	A	a	g	0.046	0.022	0.0367	+++	0	0.628	2	0.7304	9694	0.0185224	359	-84.6948	40.2331	-2.10511	0.0352822	-0.0523228	0.0248552	0.000457607	4583	0.0102966	94	-8.20729	20.7561	-0.395416	0.692536	-0.0190506	0.0481786	3.41906e-05	618	0.00161974	2	-1.87546	2.94711	-0.636374	0.524533	-0.215932	0.339316	0.000666072	0.000475489
rs79756214	8	19967238	T	C	t	c	-0.0052	0.0216	0.8099	-+-	0	0.732	2	0.6936	9694	0.0204996	397	-19.4122	42.2908	-0.459018	0.646221	-0.0108538	0.0236458	2.17573e-05	4583	0.00888425	81	8.6742	18.9702	0.457254	0.647489	0.0241037	0.0527142	4.57207e-05	618	0.000269417	0	-0.415792	0.68365	-0.608194	0.543059	-0.889628	1.46274	0.000608388	0.162911
rs3916027	8	19967357	G	A	a	g	0.0335	0.0055	1.139e-09	+++	0	1.782	2	0.4103	9694	0.432003	8376	-713.074	149.048	-4.78418	1.7169e-06	-0.0320981	0.00670923	0.00236352	4583	0.355475	3258	-308.391	97.8122	-3.15288	0.00161666	-0.032234	0.0102237	0.00217378	618	0.273889	339	-83.6489	34.0816	-2.45437	0.014113	-0.0720147	0.0293414	0.00990782	4.9843e-09
rs9644636	8	19967385	T	G	t	g	0.0186	0.0121	0.1248	+++	0	1.251	2	0.5351	9694	0.018783	364	9.45057	40.3044	0.23448	0.814612	0.00581773	0.0248112	5.6775e-06	4583	0.137258	1258	67.4331	64.5382	1.04486	0.29609	0.0161897	0.0154947	0.000238732	618	0.254054	314	49.5973	31.6202	1.56853	0.116757	0.0496055	0.0316254	0.00404655	0.00248554
rs4921683	8	19967557	T	A	a	t	-0.0077	0.0084	0.3598	-+-	0	1.992	2	0.3693	9694	0.106587	2067	144.651	92.6135	1.56188	0.118316	0.0168645	0.0107976	0.000251907	4583	0.130715	1198	-41.1718	69.1611	-0.595302	0.551641	-0.00860747	0.014459	7.74951e-05	618	0.142119	176	5.07155	26.2824	0.192963	0.846988	0.00734191	0.0380482	6.12415e-05	0.0167837
rs76707496	8	19967613	G	A	a	g	-0.0022	0.0105	0.832	+--	33.4	3.003	2	0.2228	9694	0.0856335	1660	-51.1719	83.9851	-0.609298	0.542327	-0.00725483	0.0119069	3.83358e-05	4583	0.0499435	458	68.8481	43.6327	1.5779	0.114588	0.0361633	0.0229186	0.000544451	618	0.00646036	8	2.43868	5.63917	0.432454	0.665411	0.0766876	0.177331	0.000307593	0.816487
rs4921684	8	19967617	C	T	t	c	-0.0068	0.0095	0.4721	-+-	0	0.731	2	0.6939	9694	0.0760291	1474	84.1583	79.4117	1.05977	0.289248	0.0133453	0.0125926	0.000115977	4583	0.112313	1029	-15.1236	64.5492	-0.234296	0.814755	-0.00362972	0.0154921	1.2004e-05	618	0.140454	174	6.9262	26.1571	0.264793	0.791169	0.0101232	0.0382306	0.000115321	0.0318823
rs77004748	8	19968120	T	A	a	t	0.0023	0.0219	0.9175	-+-	24.1	2.635	2	0.2678	9694	0.0184675	358	22.8861	40.0585	0.571317	0.567785	0.0142621	0.0249635	3.37054e-05	4583	0.0111352	102	-30.2064	21.3916	-1.41207	0.15793	-0.0660106	0.0467474	0.000436024	618	0.00404531	5	2.59085	4.54066	0.570588	0.568279	0.125662	0.220232	0.000535479	0.281158
rs28514364	8	19968416	T	C	t	c	-0.0176	0.008	0.02757	-+-	50.6	4.049	2	0.132	9694	0.160716	3116	-319.397	111.061	-2.87588	0.00402902	-0.0258947	0.0090041	0.000854057	4583	0.0904797	829	44.8072	56.4938	0.793135	0.427699	0.0140393	0.017701	0.00013756	618	0.0129231	16	-0.526776	8.02796	-0.0656177	0.947682	-0.00817364	0.124565	7.08171e-06	0.000344461
rs7833094	8	19968532	G	T	t	g	0.0143	0.0086	0.09676	+-+	44	3.569	2	0.1679	9694	0.135902	2635	-241.782	103.495	-2.33617	0.0194825	-0.0225727	0.00966229	0.000563577	4583	0.0761813	698	48.9679	52.592	0.93109	0.351807	0.017704	0.0190143	0.000189575	618	0.00968608	12	-0.303621	6.67746	-0.0454695	0.963733	-0.0068094	0.149758	3.40045e-06	0.00170282
rs57295072	8	19968589	G	C	c	g	0.0205	0.0092	0.02563	++-	0	0.73	2	0.6942	9694	0.110476	2142	-207.951	95.0542	-2.18771	0.0286904	-0.0230154	0.0105203	0.000494227	4583	0.0678395	622	-41.2619	50.9417	-0.809982	0.41795	-0.0159002	0.0196303	0.000143466	618	0.033517	41	6.77226	13.0665	0.51829	0.604256	0.0396654	0.0765314	0.000441817	0.000316911
rs74747682	8	19968645	G	A	a	g	0.0023	0.0218	0.9172	-+-	23.9	2.629	2	0.2686	9694	0.0186211	361	22.8424	40.2174	0.567973	0.570054	0.0141226	0.0248649	3.33119e-05	4583	0.0111346	102	-30.1901	21.3907	-1.41137	0.158137	-0.0659803	0.0467493	0.00043559	618	0.00404531	5	2.59085	4.54066	0.570588	0.568279	0.125662	0.220232	0.000535479	0.280565
rs7834459	8	19968763	C	A	a	c	0.0179	0.0084	0.03294	+--	56.2	4.57	2	0.1018	9694	0.142792	2768	-303.791	105.759	-2.87248	0.0040726	-0.0271606	0.00945546	0.000852041	4583	0.0822265	754	46.8443	54.3557	0.861811	0.388792	0.015855	0.0183973	0.000162414	618	0.0121141	15	2.78196	7.8758	0.353229	0.723917	0.0448499	0.126971	0.000205215	0.00042238
rs77150190	8	19968791	G	C	c	g	0.0776	0.0111	2.539e-12	+++	69.3	6.524	2	0.03832	9694	0.0551319	1069	-274.647	68.6338	-4.00163	6.29086e-05	-0.058304	0.0145701	0.00165355	4583	0.0746255	684	-271.323	53.9844	-5.02595	5.00942e-07	-0.0931001	0.0185239	0.00552377	618	0.101856	126	-85.6521	22.6769	-3.77707	0.000158687	-0.16656	0.0440977	0.0234642	1
rs77729186	8	19968807	A	G	a	g	-0.0787	0.0103	1.63e-14	---	63.3	5.456	2	0.06535	9694	0.0682455	1323	-376.797	75.9965	-4.95809	7.11901e-07	-0.065241	0.0131585	0.00253848	4583	0.0811465	744	-284.261	56.6759	-5.01555	5.28822e-07	-0.0884953	0.0176442	0.00550093	618	0.104282	129	-87.671	22.9038	-3.82779	0.000129297	-0.167125	0.0436609	0.0240987	1
rs2197089	8	19968862	G	A	a	g	0.0242	0.0068	0.0003812	+++	47.9	3.839	2	0.1467	9694	0.840963	3083	-163.805	110.322	-1.48479	0.137599	-0.0134588	0.00906441	0.000227655	4583	0.698747	2761	-280.799	89.6364	-3.13264	0.0017324	-0.0349484	0.0111562	0.00214596	618	0.573615	527	-76.6796	36.3781	-2.10785	0.0350439	-0.0579429	0.0274891	0.00730763	6.58444e-06
rs10100638	8	19969179	G	A	a	g	0.0157	0.0083	0.05805	+--	49	3.919	2	0.1409	9694	0.148517	2879	-278.186	107.564	-2.58624	0.00970293	-0.0240438	0.00929681	0.00069069	4583	0.0848442	778	45.9279	55.0108	0.834888	0.403781	0.0151768	0.0181782	0.000152425	618	0.0121189	15	2.78965	7.87583	0.354204	0.723186	0.0449736	0.126971	0.00020635	0.000859233
rs79108221	8	19969190	C	T	t	c	0.0764	0.0112	8.289e-12	+++	70.2	6.714	2	0.03484	9694	0.0541266	1049	-261.653	67.9965	-3.84804	0.000119068	-0.0565917	0.0147066	0.00152906	4583	0.0739601	678	-263.759	53.4655	-4.93325	8.08715e-07	-0.0922698	0.0187036	0.00532188	618	0.101854	126	-85.6507	22.6768	-3.77702	0.000158714	-0.166559	0.044098	0.0234637	1
rs116229895	8	19969219	C	G	c	g	-0.0021	0.0218	0.923	+-+	24.3	2.643	2	0.2668	9694	0.0186164	361	23.1921	40.2079	0.576805	0.564071	0.0143456	0.0248707	3.43561e-05	4583	0.0111352	102	-30.2064	21.3916	-1.41207	0.15793	-0.0660106	0.0467474	0.000436024	618	0.00404531	5	2.59085	4.54066	0.570588	0.568279	0.125662	0.220232	0.000535479	0.292177
rs7825694	8	19969329	T	G	t	g	-0.0817	0.0191	1.857e-05	---	38	3.228	2	0.1991	9694	0.0250298	485	-159.452	46.6604	-3.4173	0.000632465	-0.0732376	0.0214315	0.0012059	4583	0.0134659	123	-54.551	23.3725	-2.33398	0.0195968	-0.0998601	0.0427853	0.00119122	618	0.00485841	6	-10.4348	4.95612	-2.10544	0.0352534	-0.424816	0.201771	0.00729089	8.35314e-07
rs10100898	8	19969413	G	C	c	g	0.0158	0.0083	0.05705	+--	40.3	3.352	2	0.1871	9694	0.147741	2864	-270.875	107.398	-2.52215	0.0116639	-0.0234841	0.00931113	0.000656884	4583	0.0842218	772	38.2057	54.7533	0.697779	0.485316	0.0127441	0.0182638	0.000106472	618	0.0121141	15	2.78196	7.8758	0.353229	0.723917	0.0448499	0.126971	0.000205215	0.00082896
rs10100904	8	19969431	G	A	a	g	0.0241	0.0065	0.0002077	+++	25.7	2.69	2	0.2605	9694	0.285925	5544	-554.266	136.895	-4.04885	5.14693e-05	-0.0295764	0.00730489	0.00169281	4583	0.158227	1450	-16.3203	69.4921	-0.234851	0.814325	-0.00337953	0.0143901	1.2061e-05	618	0.0306553	38	-0.520951	11.5726	-0.0450161	0.964095	-0.00388989	0.0864112	3.33297e-06	4.28795e-06
rs10091085	8	19969439	T	C	t	c	-0.0147	0.0084	0.07954	-+-	31	2.898	2	0.2348	9694	0.143371	2780	-246.996	105.722	-2.33627	0.0194772	-0.0220982	0.00945875	0.000563626	4583	0.0813547	746	38.7294	54.1207	0.715611	0.474231	0.0132225	0.0184772	0.000111983	618	0.0096966	12	-0.307102	6.68445	-0.0459427	0.963356	-0.00687308	0.149601	3.4716e-06	0.00131108
rs78080440	8	19969481	G	A	a	g	-0.0756	0.0126	2.041e-09	---	0	0.054	2	0.9735	9694	0.0536941	1041	334.154	67.1714	4.97465	6.53643e-07	0.0740591	0.0148873	0.00255547	4583	0.040619	372	124.925	39.9205	3.12934	0.00175201	0.0783891	0.0250498	0.00214143	618	0.0348115	43	16.37	13.6043	1.2033	0.22886	0.0884502	0.0735064	0.00238147	1
	8	19969590	CTTG	C	cttg	c	-0.0589	0.0101	6.276e-09	---	77.3	8.793	2	0.01232	9694	0.0176643	342	199.716	39.9447	4.9998	5.73904e-07	0.125168	0.0250346	0.00258137	4583	0.00967401	89	42.0513	19.9259	2.11039	0.0348249	0.105912	0.0501861	0.000973921	618	0.000809061	1	2.65289	2.09026	1.26917	0.204381	0.607183	0.47841	0.00264933	1.01719e-08
rs187939396	8	19969590	C	G	c	g	0.1224	0.0224	4.513e-08	+++	0	1.147	2	0.5636	9694	0.0730255	1416	-229.681	78.0546	-2.94257	0.00325499	-0.0376989	0.0128115	0.000894127	4583	0.081376	746	-268.607	55.7361	-4.81927	1.44085e-06	-0.0864658	0.0179417	0.0050788	618	0.104222	129	-74.3979	22.7909	-3.26436	0.0010971	-0.143231	0.0438771	0.0175264	2.84946e-08
rs73667473	8	19969894	T	C	t	c	-0.0133	0.0073	0.06686	-++	9.8	2.217	2	0.3301	9694	0.209771	4067	-278.863	122.357	-2.27909	0.0226616	-0.0186265	0.00817279	0.000536375	4583	0.117379	1076	21.1763	62.5421	0.338593	0.734916	0.00541384	0.0159892	2.507e-05	618	0.0210227	26	5.1881	10.0567	0.515887	0.605933	0.0512981	0.0994367	0.00043773	0.00105751
rs79926139	8	19969970	T	C	t	c	-0.0023	0.0218	0.9168	+-+	24	2.632	2	0.2682	9694	0.0186224	361	22.8397	40.2203	0.567864	0.570127	0.0141188	0.0248631	3.32993e-05	4583	0.0111344	102	-30.2129	21.3914	-1.41238	0.157838	-0.0660255	0.0467477	0.000436217	618	0.00404531	5	2.59085	4.54066	0.570588	0.568279	0.125662	0.220232	0.000535479	0.280565
rs2083638	8	19970078	A	G	a	g	-0.0262	0.0064	4.287e-05	---	36.7	3.159	2	0.2061	9694	0.302269	5860	-618.478	139.199	-4.4431	8.86699e-06	-0.031919	0.00718393	0.00203854	4583	0.165646	1518	-18.0063	70.411	-0.255731	0.798158	-0.00363198	0.0142023	1.4301e-05	618	0.0315647	39	-3.52097	11.6128	-0.303198	0.761739	-0.0261091	0.0861122	0.000151199	1.41421e-06
rs10105606	8	19970337	C	A	a	c	0.0173	0.006	0.004005	+++	0	1.986	2	0.3705	9694	0.727042	5292	-199.754	132.989	-1.50203	0.133089	-0.0112944	0.00751942	0.000232972	4583	0.535095	4261	-228.826	93.0055	-2.46035	0.0138802	-0.0264538	0.0107521	0.00132371	618	0.356677	441	-49.3266	35.2512	-1.39929	0.161727	-0.0396947	0.0283678	0.0032204	4.65615e-05
rs10092029	8	19970399	A	C	a	c	-0.0253	0.0064	7.577e-05	---	39.6	3.31	2	0.1911	9694	0.300937	5835	-603.556	138.997	-4.34222	1.41052e-05	-0.0312396	0.00719439	0.00194701	4583	0.164974	1512	-11.0778	70.3096	-0.157558	0.874805	-0.00224091	0.0142228	5.42847e-06	618	0.0315372	39	-3.51057	11.6059	-0.30248	0.762286	-0.0260625	0.0861628	0.000150484	2.1173e-06
rs7843393	8	19970961	G	A	a	g	0.0256	0.0064	6.667e-05	+++	39.3	3.296	2	0.1925	9694	0.299901	5814	-605.497	138.778	-4.36307	1.28252e-05	-0.0314392	0.00720575	0.00196575	4583	0.164869	1511	-12.3544	70.2741	-0.175802	0.860449	-0.00250167	0.01423	6.75848e-06	618	0.0318341	39	-4.2144	11.626	-0.362497	0.716981	-0.0311798	0.086014	0.000216125	1.85069e-06
rs201904866	8	19970966	AT	A	a	at	0.0326	0.0112	0.003642	+++	0	1.416	2	0.4927	9694	0.0766678	1486	-230.416	79.5053	-2.89812	0.00375403	-0.036452	0.0125778	0.000867319	4583	0.0405939	372	-22.2465	39.9351	-0.557066	0.577483	-0.0139493	0.0250406	6.78596e-05	618	0.00809223	10	-6.65795	6.17972	-1.07739	0.281308	-0.174342	0.16182	0.00190915	4.29965e-05
rs187580491	8	19970991	T	A	a	t	0.0231	0.0302	0.4444	+++	0	0.558	2	0.7567	9694	0.00984723	191	-10.6582	29.5978	-0.360101	0.718771	-0.0121665	0.0337863	1.33904e-05	4583	0.00505259	46	-13.1286	14.3852	-0.912652	0.361426	-0.063444	0.0695161	0.000182142	618	0.00262945	3	-1.53323	3.61504	-0.424126	0.671474	-0.117323	0.276622	0.00029586	0.0272103
rs114024133	8	19971108	C	A	a	c	0.0314	0.0112	0.004886	+++	0	1.486	2	0.4758	9694	0.0770281	1493	-225.783	79.8012	-2.82932	0.00466465	-0.0354547	0.0125311	0.000826629	4583	0.0408518	374	-19.4641	40.0672	-0.485787	0.627118	-0.0121243	0.0249581	5.16048e-05	618	0.00808981	10	-6.67244	6.17969	-1.07974	0.28026	-0.174723	0.16182	0.00191748	5.87337e-05
rs114965955	8	19971113	C	A	a	c	-0.0779	0.0132	3.202e-09	---	0	0.24	2	0.887	9694	0.0485576	941	305.233	64.2547	4.75036	2.03058e-06	0.0739301	0.0155631	0.00233022	4583	0.0372166	341	127.603	38.2328	3.33753	0.000845277	0.0872949	0.0261556	0.00243584	618	0.0340016	42	16.9703	13.4509	1.26165	0.207074	0.0937972	0.0743447	0.00261804	1
rs2410616	8	19971168	C	T	t	c	-0.0109	0.0086	0.2062	-+-	12.2	2.279	2	0.32	9694	0.098791	1915	171.107	89.7279	1.90696	0.0565264	0.0212526	0.0111448	0.000375514	4583	0.1266	1160	-30.2167	68.5252	-0.440958	0.659243	-0.00643498	0.0145932	4.252e-05	618	0.141609	175	5.64341	26.3007	0.214572	0.830101	0.00815843	0.0380218	7.57259e-05	0.00564531
rs2898493	8	19971210	T	C	t	c	-0.0192	0.0071	0.006841	-++	20.2	2.507	2	0.2854	9694	0.223664	4336	-391.367	125.515	-3.11809	0.00182029	-0.0248424	0.00796718	0.00100397	4583	0.124072	1137	6.40634	63.7294	0.100524	0.919928	0.00157736	0.0156913	2.20973e-06	618	0.0234515	29	3.17242	10.6271	0.298522	0.765305	0.0280906	0.0940991	0.000146571	7.84703e-05
rs74954712	8	19971258	G	A	a	g	0.0313	0.0112	0.005115	+++	0	1.479	2	0.4773	9694	0.0767701	1488	-224.092	79.6468	-2.81358	0.00489938	-0.0353257	0.0125554	0.000817452	4583	0.0408451	374	-19.4414	40.0605	-0.4853	0.627464	-0.0121142	0.0249622	5.15015e-05	618	0.00809061	10	-6.67262	6.17969	-1.07977	0.280246	-0.174728	0.16182	0.00191759	6.02818e-05
rs74779858	8	19971324	C	T	t	c	-0.0667	0.0085	5.137e-15	---	0	1.899	2	0.3869	9694	0.134292	2604	743.511	101.97	7.29147	3.06593e-13	0.0715061	0.00980681	0.00549004	4583	0.08386	769	147.717	55.8313	2.64577	0.00815042	0.0473887	0.0179111	0.00153075	618	0.0447217	55	25.9763	15.1478	1.71486	0.0863707	0.113209	0.0660163	0.00483676	1
rs2410617	8	19971382	T	A	a	t	-0.0081	0.0085	0.34	-+-	1.3	2.027	2	0.363	9694	0.101341	1965	145.198	90.6605	1.60156	0.109253	0.0176654	0.0110302	0.000264869	4583	0.131411	1205	-39.3312	69.4659	-0.566194	0.571262	-0.00815067	0.0143956	7.01018e-05	618	0.142154	176	5.95662	26.2903	0.226571	0.820758	0.00861801	0.0380368	8.44313e-05	0.0149716
rs73603611	8	19971461	G	T	t	g	0.0226	0.0092	0.01396	++-	0	0.679	2	0.7122	9694	0.110943	2151	-220.996	95.3135	-2.31862	0.0204154	-0.0243263	0.0104917	0.000555144	4583	0.0685513	628	-53.3828	51.0813	-1.04506	0.295997	-0.0204587	0.0195767	0.000238824	618	0.0336092	42	6.59442	13.0738	0.504398	0.613982	0.0385807	0.0764886	0.000418449	0.00016197
rs76400353	8	19971557	T	C	t	c	-0.0315	0.0112	0.004809	---	0	1.486	2	0.4756	9694	0.0772314	1497	-226.577	79.9366	-2.83446	0.00459026	-0.0354589	0.0125099	0.000829635	4583	0.0408518	374	-19.4641	40.0672	-0.485787	0.627118	-0.0121243	0.0249581	5.16048e-05	618	0.00808981	10	-6.67244	6.17969	-1.07974	0.28026	-0.174723	0.16182	0.00191748	5.72256e-05
rs73667474	8	19971665	T	C	t	c	-0.0195	0.0071	0.006073	-++	24.3	2.641	2	0.267	9694	0.222893	4321	-397.738	125.357	-3.17283	0.00150961	-0.0253103	0.0079772	0.00103953	4583	0.123969	1136	7.64124	63.7108	0.119936	0.904534	0.00188251	0.0156959	3.14557e-06	618	0.0234474	29	3.16187	10.627	0.297531	0.766061	0.0279976	0.0940997	0.0001456	6.93691e-05
rs7822582	8	19972017	G	C	c	g	0.0232	0.0065	0.0003981	+-+	43.2	3.518	2	0.1722	9694	0.281185	5452	-543.789	135.785	-4.00479	6.20728e-05	-0.0294937	0.0073646	0.00165617	4583	0.156328	1433	4.06772	69.2244	0.0587614	0.953142	0.000848854	0.0144458	7.55063e-07	618	0.02911	36	-1.48649	11.2318	-0.132346	0.894711	-0.0117832	0.0890329	2.88084e-05	6.3898e-06
rs547990005	8	19972050	GC	G	g	gc	-0.0063	0.0199	0.7499	-+-	0	0.827	2	0.6612	9694	0.0222477	431	24.8025	43.954	0.564282	0.572562	0.012838	0.022751	3.28804e-05	4583	0.0141335	130	-11.823	24.0409	-0.491788	0.622869	-0.0204563	0.0415957	5.28877e-05	618	0.0033479	4	3.07172	5.05935	0.607137	0.54376	0.120003	0.197654	0.000606276	0.876811
rs7845291	8	19972192	T	C	t	c	-0.0264	0.0064	3.802e-05	---	41.7	3.432	2	0.1798	9694	0.300155	5819	-625.009	138.829	-4.50199	6.73192e-06	-0.0324282	0.00720308	0.00209293	4583	0.164631	1509	-14.1911	70.2564	-0.20199	0.839924	-0.00287504	0.0142336	8.92194e-06	618	0.0315129	39	-3.50253	11.601	-0.301917	0.762715	-0.0260251	0.0861996	0.000149924	1.293e-06
rs113852310	8	19972355	T	C	t	c	0.021	0.0255	0.4106	++-	0	1.592	2	0.4512	9694	0.0145573	282	11.855	35.783	0.331301	0.740417	0.00925862	0.0279462	1.13342e-05	4583	0.00618809	57	21.1908	15.828	1.33882	0.180631	0.0845854	0.0631792	0.000391959	618	0.000530744	1	-0.832913	1.37572	-0.60544	0.544886	-0.440091	0.726895	0.000602891	0.977447
rs80154598	8	19972629	C	T	t	c	-0.0228	0.0248	0.3593	---	0	0.39	2	0.8227	9694	0.0149221	289	20.6267	36.108	0.571252	0.567829	0.0158207	0.0276947	3.36977e-05	4583	0.00719398	66	14.7028	17.4893	0.840672	0.400532	0.0480678	0.0571778	0.000154544	618	0.00242718	3	1.59677	3.59109	0.444649	0.656573	0.12382	0.278467	0.000325186	0.983358
rs1569209	8	19972659	T	G	t	g	-0.125	0.0219	1.127e-08	---	0	1.658	2	0.4365	9694	0.0028382	55	-37.4902	15.9205	-2.35483	0.018531	-0.147912	0.0628119	0.000572619	4583	0.0375175	344	-156.717	38.2067	-4.10183	4.09894e-05	-0.107359	0.0261734	0.00367921	618	0.0754183	93	-66.6197	19.3152	-3.44908	0.000562498	-0.178568	0.0517727	0.0195661	1
rs138716275	8	19972695	T	G	t	g	-0.0225	0.0275	0.4128	---	0	0.165	2	0.9207	9694	0.0113943	221	-16.6831	31.8243	-0.524224	0.600123	-0.0164724	0.0314225	2.83778e-05	4583	0.00708662	65	-12.748	17.1372	-0.743879	0.45695	-0.0434073	0.0583526	0.000121005	618	0.00242799	3	-0.3176	3.59268	-0.088402	0.929557	-0.0246061	0.278344	1.28535e-05	0.0229409
rs6651471	8	19972835	C	T	t	c	0.001	0.0106	0.9272	+--	36	3.125	2	0.2096	9694	0.0854475	1657	-74.938	84.0254	-0.891849	0.372474	-0.010614	0.0119012	8.21349e-05	4583	0.0494033	453	63.9299	43.4486	1.47139	0.141185	0.0338651	0.0230157	0.000473429	618	0.00650971	8	2.35028	5.65465	0.415637	0.677676	0.0735036	0.176846	0.000284135	0.294789
rs6651484	8	19972998	T	C	t	c	-0.0248	0.0065	0.0001484	---	39.1	3.286	2	0.1934	9694	0.280093	5430	-571.312	135.937	-4.20278	2.63662e-05	-0.0309171	0.00735636	0.00182397	4583	0.153468	1407	-8.35784	68.9333	-0.121245	0.903497	-0.00175888	0.0145068	3.21461e-06	618	0.0307435	38	-0.242343	11.6194	-0.0208568	0.98336	-0.00179499	0.0860629	7.15468e-07	3.14546e-06
rs138131344	8	19973021	GGAT	G	g	ggat	0.0265	0.0221	0.2319	+++	17	2.41	2	0.2997	9694	0.0181096	351	-36.132	40.1742	-0.899383	0.368448	-0.0223871	0.0248916	8.35285e-05	4583	0.0101789	93	-14.5666	20.4959	-0.710707	0.477266	-0.0346756	0.0487902	0.000110454	618	0.000800162	1	-3.27234	2.05928	-1.58907	0.112044	-0.771666	0.485607	0.00415322	0.0069642
rs73600033	8	19973099	G	C	c	g	0.0076	0.0115	0.5085	++-	25.8	2.694	2	0.26	9694	0.0655837	1272	-71.9134	74.6914	-0.962808	0.335644	-0.0128905	0.0133884	9.57247e-05	4583	0.0449657	412	-3.16255	42.2293	-0.0748899	0.940302	-0.00177341	0.0236802	1.22644e-06	618	0.0283026	35	17.7886	11.9968	1.48278	0.138134	0.123598	0.0833556	0.00361616	0.0381184
rs73600035	8	19973172	T	C	t	c	-0.0264	0.0091	0.003603	--+	0	0.789	2	0.6739	9694	0.115034	2230	-267.766	96.7997	-2.76619	0.0056716	-0.0285764	0.0103306	0.000790148	4583	0.0701429	643	-60.2232	51.5379	-1.16852	0.242596	-0.0226731	0.0194032	0.000298589	618	0.0337217	42	6.49207	13.0915	0.495899	0.619966	0.0378794	0.0763854	0.000404466	4.4216e-05
rs79158189	8	19973177	C	T	t	c	0.0319	0.0112	0.004301	+++	0	1.308	2	0.5199	9694	0.0769835	1493	-224.652	79.7635	-2.81648	0.00485535	-0.0353104	0.0125371	0.000819139	4583	0.0407299	373	-24.074	40.012	-0.601669	0.547395	-0.0150372	0.0249925	7.91615e-05	618	0.00808981	10	-6.67244	6.17969	-1.07974	0.28026	-0.174723	0.16182	0.00191748	5.15726e-05
rs78247063	8	19973192	T	G	t	g	0.1076	0.0247	1.304e-05	++-	0	0.962	2	0.6183	9694	0.0144156	279	153.155	35.6416	4.29708	1.7306e-05	0.120564	0.0280571	0.00190675	4583	0.00903306	83	23.4944	19.2756	1.21886	0.222896	0.0632333	0.0518789	0.000324869	618	5.66343e-06	0	-0.0018745	0.014636	-0.128075	0.89809	-8.75069	68.3249	2.69789e-05	0.999999
rs1561750	8	19973255	T	C	t	c	-0.0072	0.0057	0.2075	--+	0	0.933	2	0.6271	9694	0.401284	7780	-229.032	147.348	-1.55435	0.1201	-0.0105488	0.00678664	0.000249485	4583	0.296764	2720	-1.33903	91.0935	-0.0146995	0.988272	-0.000161368	0.0109777	4.72505e-08	618	0.17332	214	9.15064	28.0933	0.325724	0.744633	0.0115944	0.0355957	0.0001745	0.00571994
rs1011685	8	19973258	C	T	t	c	0.0758	0.0113	1.679e-11	+++	70.9	6.867	2	0.03228	9694	0.0541748	1050	-258.337	67.9056	-3.80436	0.000142171	-0.0560243	0.0147263	0.00149454	4583	0.0711967	653	-253.534	52.5903	-4.82092	1.42897e-06	-0.0916695	0.0190149	0.00508228	618	0.101028	125	-85.9835	22.6076	-3.80331	0.000142778	-0.168231	0.044233	0.0237913	1
rs10095784	8	19973371	G	A	a	g	0.0178	0.0086	0.03822	+--	61.2	5.152	2	0.07606	9694	0.134435	2606	-296.222	103.093	-2.87336	0.00406137	-0.0278716	0.00970001	0.000852558	4583	0.0773955	709	51.7335	52.933	0.97734	0.328401	0.0184637	0.0188918	0.000208877	618	0.0119061	15	3.77659	7.77329	0.485842	0.627079	0.0625014	0.128646	0.000388227	0.000506199
rs10096633	8	19973410	C	T	t	c	0.0516	0.0057	9.509e-20	+++	34	3.031	2	0.2197	9694	0.483209	9368	-1178.76	149.785	-7.86969	3.55522e-15	-0.05254	0.00667625	0.00639529	4583	0.317728	2912	-343.783	89.0007	-3.8627	0.000112139	-0.0434008	0.0112359	0.00326273	618	0.167913	208	-81.2707	27.2614	-2.98116	0.00287155	-0.109355	0.0366819	0.0146173	2.06964e-10
rs575966627	8	19973447	T	G	t	g	-0.086	0.0285	0.002533	---	56.9	4.641	2	0.09822	9694	0.011228	218	-101.56	31.8619	-3.1875	0.00143508	-0.100041	0.0313854	0.00104917	4583	0.00491359	45	-0.450942	14.5719	-0.0309461	0.975313	-0.00212369	0.0686254	2.09416e-07	618	0.000809061	1	-3.96445	2.0904	-1.8965	0.0578935	-0.907245	0.478377	0.00591567	3.15214e-05
rs11995036	8	19973574	C	T	t	c	-0.0256	0.026	0.3242	--+	0	1.44	2	0.4868	9694	0.0140336	272	17.66	35.0911	0.503261	0.614781	0.0143416	0.0284973	2.61536e-05	4583	0.0061787	57	21.1602	15.808	1.33857	0.180709	0.0846771	0.0632591	0.000391818	618	0.000542071	1	-0.850689	1.40507	-0.60544	0.544886	-0.430895	0.711706	0.000602891	0.986445
rs78219858	8	19973802	A	T	a	t	0.008	0.0137	0.5611	+-+	0	1.387	2	0.4997	9694	0.0482508	935	57.6311	64.7001	0.890742	0.373067	0.0137673	0.0154559	8.19312e-05	4583	0.0266425	244	-19.9401	33.0241	-0.603805	0.545973	-0.0182838	0.0302809	7.97247e-05	618	0.00831634	10	4.67892	6.2132	0.753062	0.451412	0.121204	0.160948	0.000932735	0.950898
rs73667475	8	19974097	C	G	c	g	-0.0507	0.015	0.0007507	---	12.6	2.289	2	0.3183	9694	0.0403249	782	-178.69	59.2741	-3.01464	0.00257288	-0.0508593	0.0168708	0.000938458	4583	0.0219125	201	-39.8459	29.8935	-1.33293	0.182556	-0.0445892	0.0334521	0.000388519	618	0.00220146	3	-5.48122	3.28508	-1.66852	0.0952124	-0.507909	0.304407	0.00457888	1.10327e-05
rs17091870	8	19974119	C	G	c	g	-0.0319	0.0108	0.003	---	0	0.47	2	0.7905	9694	0.0823319	1596	-210.265	82.6935	-2.5427	0.0109999	-0.0307485	0.0120928	0.00066763	4583	0.044729	410	-58.6106	41.8328	-1.40107	0.161194	-0.033492	0.0239047	0.000429256	618	0.0115518	14	-7.09681	7.70126	-0.921512	0.356783	-0.119657	0.129849	0.00139669	3.79446e-05
rs1372339	8	19974287	A	G	a	g	0.0311	0.0073	2.009e-05	+++	77	8.711	2	0.01284	9694	0.164599	3191	576.326	111.294	5.17841	2.23786e-07	0.0465291	0.0089852	0.0027691	4583	0.16219	1487	0.800095	75.4107	0.0106098	0.991535	0.000140694	0.0132607	2.46159e-08	618	0.150313	186	7.34176	26.764	0.274315	0.783843	0.0102494	0.0373636	0.000123764	0.999999
rs17091872	8	19974466	G	A	a	g	-0.038	0.0068	1.861e-08	---	65.1	5.726	2	0.05708	9694	0.202168	3920	717.006	120.66	5.94238	2.80908e-09	0.0492491	0.00828777	0.00364642	4583	0.192599	1765	87.9852	80.4591	1.09354	0.274157	0.0135912	0.0124287	0.000261497	618	0.184579	228	26.4744	28.6572	0.923829	0.355576	0.0322372	0.0348952	0.00140372	1
rs562771375	8	19974604	C	T	t	c	0.0356	0.0345	0.3022	+++	0	0.735	2	0.6925	9694	0.00746761	145	-14.041	25.8979	-0.54217	0.587701	-0.0209349	0.0386132	3.0354e-05	4583	0.00400622	37	-15.791	12.8778	-1.22622	0.220117	-0.0952193	0.0776529	0.000328801	618	0.000809061	1	-0.0880606	2.09916	-0.0419503	0.966538	-0.0199843	0.47638	2.89446e-06	0.0116924
rs35815571	8	19974713	T	C	t	c	0.0039	0.0066	0.5584	+-+	0	1.228	2	0.5412	9694	0.220489	4275	135.767	124.663	1.08907	0.276122	0.00873612	0.00802161	0.000122478	4583	0.195804	1795	-49.9924	81.9088	-0.610343	0.541635	-0.0074515	0.0122087	8.14605e-05	618	0.156129	193	2.95145	27.1614	0.108664	0.913469	0.00400067	0.036817	1.94207e-05	0.952019
rs17482753	8	19975135	G	T	t	g	0.0759	0.0112	1.494e-11	+++	71.4	6.997	2	0.03024	9694	0.054245	1052	-258.07	67.9964	-3.79534	0.00014744	-0.0558168	0.0147067	0.00148747	4583	0.0711331	652	-255.594	52.5964	-4.85953	1.17663e-06	-0.0923928	0.0190127	0.00516402	618	0.101133	125	-86.2343	22.6307	-3.81051	0.000138681	-0.168378	0.0441878	0.0238815	1
rs4922116	8	19975267	G	A	a	g	-0.0336	0.0075	6.935e-06	---	77	8.703	2	0.01289	9694	0.153491	2976	581.57	108.331	5.36846	7.941e-08	0.0495562	0.00923099	0.00297608	4583	0.154609	1417	13.2438	73.81	0.179432	0.857599	0.002431	0.0135483	7.04039e-06	618	0.149943	185	6.62582	26.7244	0.247931	0.804188	0.00927732	0.0374189	0.000101102	1
rs56162707	8	19975501	C	T	t	c	-0.0434	0.0274	0.113	--+	0	1.923	2	0.3823	9694	0.0111081	215	51.7227	31.3358	1.65059	0.0988215	0.0526744	0.0319124	0.000281336	4583	0.00818416	75	10.4365	18.3525	0.568671	0.56958	0.0309861	0.0544886	7.07165e-05	618	0.00276294	3	-4.31836	3.6672	-1.17756	0.238971	-0.321107	0.272688	0.00228068	0.997841
rs115276016	8	19975515	A	G	a	g	-0.0401	0.0104	0.0001114	---	0	1.904	2	0.3859	9694	0.0903241	1751	-328.276	86.0242	-3.81609	0.000135584	-0.0443606	0.0116246	0.00150377	4583	0.0474006	434	-35.8927	43.1474	-0.831863	0.405486	-0.0192796	0.0231764	0.000151322	618	0.0105267	13	-8.69487	6.90935	-1.25842	0.20824	-0.182133	0.144731	0.00260464	2.80066e-06
rs80073370	8	19975645	A	T	a	t	-0.123	0.022	2.332e-08	---	0	1.811	2	0.4044	9694	0.00326635	63	-41.2565	17.0665	-2.41739	0.0156321	-0.141645	0.0585942	0.000603448	4583	0.0360648	331	-146.686	37.5139	-3.91018	9.2227e-05	-0.104233	0.0266568	0.00334343	618	0.0729385	90	-65.6719	19.058	-3.4459	0.000569163	-0.180811	0.0524715	0.01953	1
rs76156555	8	19975681	T	A	a	t	0.0336	0.0095	0.0003859	+++	0	0.477	2	0.7878	9694	0.109623	2125	-308.609	93.9636	-3.28434	0.0010222	-0.0349534	0.0106424	0.00111389	4583	0.0589939	541	-59.4701	47.7081	-1.24654	0.212566	-0.0261285	0.0209608	0.00033979	618	0.014788	18	-7.14162	8.32709	-0.857637	0.391093	-0.102994	0.12009	0.00120977	7.01534e-06
rs7014261	8	19975881	C	T	t	c	-0.0232	0.0109	0.03318	--+	0	0.84	2	0.657	9694	0.0812387	1575	184.823	82.1948	2.2486	0.0245378	0.027357	0.0121662	0.00052212	4583	0.0411338	377	13.7354	40.3421	0.340473	0.7335	0.00843964	0.024788	2.53492e-05	618	0.0097144	12	-3.02377	6.68712	-0.452178	0.651141	-0.0676192	0.149541	0.000336291	0.999575
rs139544799	8	19975939	G	C	c	g	-0.0111	0.0174	0.5227	---	0	0.406	2	0.8163	9694	0.0301058	584	27.6088	51.2976	0.538209	0.590433	0.0104919	0.0194941	2.99121e-05	4583	0.0154993	142	5.98288	25.4483	0.2351	0.814131	0.00923833	0.0392954	1.20865e-05	618	0.00404531	5	3.12403	4.55957	0.685157	0.493245	0.150268	0.219319	0.000772106	0.958908
rs116821954	8	19976018	G	C	c	g	-0.0116	0.0174	0.5036	---	0	0.403	2	0.8176	9694	0.0301191	584	27.6828	51.3126	0.539495	0.589546	0.0105139	0.0194884	3.00552e-05	4583	0.0153904	141	7.59703	25.3693	0.299458	0.764591	0.011804	0.0394178	1.96097e-05	618	0.00404531	5	3.12403	4.55957	0.685157	0.493245	0.150268	0.219319	0.000772106	0.962597
rs1441777	8	19976060	T	C	t	c	0.0237	0.008	0.003152	+++	55.6	4.5	2	0.1054	9694	0.120398	2334	354.32	97.8778	3.62003	0.000294569	0.0369852	0.0102168	0.00135322	4583	0.142391	1305	4.69033	72.3389	0.0648383	0.948303	0.000896313	0.0138238	9.19311e-07	618	0.144002	178	8.70411	26.428	0.329352	0.74189	0.0124623	0.0378387	0.000178409	3.69868e-05
rs73208805	8	19976075	G	A	a	g	-0.0201	0.016	0.2088	--+	65.1	5.738	2	0.05675	9694	0.00493671	96	51.153	20.0047	2.55705	0.0105564	0.127823	0.0499883	0.000675187	4583	0.0812994	745	39.7639	53.2957	0.746099	0.455607	0.0139992	0.0187632	0.000121728	618	0.153097	189	-12.2632	25.9916	-0.471814	0.63706	-0.0181526	0.038474	0.000366132	0.0058424
rs17091879	8	19976175	T	C	t	c	-0.0321	0.0112	0.004004	---	0	1.367	2	0.5049	9694	0.0771844	1496	-227.916	79.837	-2.85476	0.00430691	-0.0357574	0.0125255	0.00084156	4583	0.0409395	375	-23.1512	40.1107	-0.577183	0.563816	-0.0143897	0.024931	7.28493e-05	618	0.00808981	10	-6.67244	6.17969	-1.07974	0.28026	-0.174723	0.16182	0.00191748	4.89602e-05
rs10097668	8	19976218	T	C	t	c	-0.0007	0.0083	0.9375	+--	0	0.722	2	0.6968	9694	0.100235	1943	42.4007	89.79	0.472221	0.636769	0.00525917	0.0111371	2.30269e-05	4583	0.159006	1457	-35.9338	73.988	-0.485671	0.6272	-0.00656419	0.0135157	5.15802e-05	618	0.216828	268	-15.9053	30.6239	-0.519377	0.603498	-0.0169599	0.0326542	0.000443672	0.691552
rs188432749	8	19976327	C	T	t	c	0.0797	0.026	0.002187	+++	0	0.474	2	0.7889	9694	0.0131234	254	-103.032	34.4176	-2.99358	0.00275727	-0.0869781	0.0290549	0.000925393	4583	0.00643192	59	-12.7684	16.7845	-0.760725	0.446821	-0.0453231	0.0595788	0.000126548	618	0.00242718	3	-2.02408	3.57897	-0.565548	0.571701	-0.15802	0.27941	0.00052606	2.74344e-05
rs17091881	8	19976455	T	C	t	c	0.0715	0.0122	3.955e-09	+++	0	0.371	2	0.8307	9694	0.0581499	1127	342.101	69.8447	4.89803	9.6804e-07	0.0701274	0.0143175	0.00247735	4583	0.0435695	399	120.527	41.2875	2.91921	0.00350922	0.0707045	0.0242204	0.0018635	618	0.0356246	44	21.733	13.7333	1.5825	0.113535	0.11523	0.0728155	0.00411893	1
rs111826650	8	19976477	ATAAAAAG	A	a	ataaaaag	0.0319	0.007	5.752e-06	+++	0	0.398	2	0.8194	9694	0.221593	4296	-528.36	124.677	-4.23782	2.25701e-05	-0.0339903	0.00802071	0.00185451	4583	0.12764	1170	-115.462	66.6095	-1.73341	0.083023	-0.0260234	0.0150129	0.000657054	618	0.0486497	60	-0.891455	15.052	-0.0592251	0.952773	-0.0039347	0.0664364	5.76909e-06	3.75417e-07
rs145347372	8	19976552	C	A	a	c	0.0512	0.0152	0.0007245	+++	11.4	2.257	2	0.3235	9694	0.0397678	771	-174.028	58.8081	-2.95926	0.00308378	-0.0503207	0.0170045	0.000904298	4583	0.0216877	199	-43.5291	29.747	-1.46331	0.143383	-0.0491917	0.0336168	0.000468241	618	0.00220146	3	-5.48122	3.28508	-1.66852	0.0952124	-0.507909	0.304407	0.00457888	1.14081e-05
rs11998114	8	19976641	C	T	t	c	0.0317	0.007	6.501e-06	+++	0	0.385	2	0.8249	9694	0.221575	4296	-524.854	124.692	-4.20919	2.56282e-05	-0.0337567	0.00801975	0.00182955	4583	0.127649	1170	-115.353	66.6098	-1.73177	0.0833149	-0.0259987	0.0150128	0.00065581	618	0.0486537	60	-0.885736	15.0529	-0.0588417	0.953078	-0.003909	0.0664325	5.69464e-06	4.07345e-07
rs1837845	8	19976649	T	C	t	c	0.0221	0.008	0.005903	+-+	59.9	4.989	2	0.08252	9694	0.120407	2334	344.927	97.7973	3.52695	0.000420373	0.0360639	0.0102252	0.00128453	4583	0.142231	1304	-10.9862	72.2541	-0.15205	0.879148	-0.00210437	0.01384	5.05556e-06	618	0.143751	178	8.6111	26.3852	0.326361	0.744151	0.0123691	0.0379	0.000175183	6.62028e-05
rs151314472	8	19976717	G	T	t	g	0.0055	0.0224	0.8063	++-	0	0.821	2	0.6635	9694	0.0181577	352	-4.07803	40.1757	-0.101505	0.91915	-0.00252653	0.0248907	1.06395e-06	4583	0.00899716	82	-8.57232	19.2055	-0.446346	0.655347	-0.0232405	0.0520683	4.35654e-05	618	0.000817152	1	1.71855	2.09776	0.819231	0.412655	0.390526	0.476699	0.00110385	0.159996
rs140455774	8	19976737	C	A	a	c	0.0001	0.0218	0.9964	-+-	0	1.914	2	0.384	9694	0.0187272	363	24.0524	40.3096	0.596693	0.550712	0.0148028	0.024808	3.67661e-05	4583	0.0112667	103	-25.8118	21.4974	-1.20069	0.22987	-0.0558529	0.0465172	0.000315256	618	0.00427104	5	1.5549	4.55402	0.341434	0.732777	0.0749742	0.219586	0.000191739	0.477911
rs145619432	8	19976741	A	G	a	g	-0.0001	0.0218	0.9964	+-+	0	1.914	2	0.384	9694	0.0187272	363	24.0524	40.3096	0.596693	0.550712	0.0148028	0.024808	3.67661e-05	4583	0.0112667	103	-25.8118	21.4974	-1.20069	0.22987	-0.0558529	0.0465172	0.000315256	618	0.00427104	5	1.5549	4.55402	0.341434	0.732777	0.0749742	0.219586	0.000191739	0.477911
rs138351816	8	19976786	A	T	a	t	0.0265	0.0191	0.1659	+--	0	1.568	2	0.4566	9694	0.0243421	472	80.0131	46.0215	1.7386	0.0821048	0.037778	0.021729	0.000312137	4583	0.0150798	138	-5.59183	24.7173	-0.226232	0.821021	-0.00915277	0.0404575	1.11919e-05	618	0.00180016	2	-1.91903	2.98224	-0.643487	0.519908	-0.215773	0.335318	0.000681045	0.996087
rs185299742	8	19976870	T	C	t	c	-0.0189	0.0276	0.4944	---	0	0.074	2	0.9635	9694	0.0113399	220	-14.9218	31.7844	-0.46947	0.638733	-0.0147705	0.0314619	2.27594e-05	4583	0.0069736	64	-9.51531	17.0063	-0.559515	0.57581	-0.0329004	0.0588016	6.84578e-05	618	0.00242718	3	-0.319999	3.59272	-0.0890686	0.929027	-0.0247914	0.27834	1.3048e-05	0.0352587
rs187722773	8	19976942	T	G	t	g	-0.0792	0.0258	0.002191	---	0	0.457	2	0.7959	9694	0.0132913	258	-103.36	34.6139	-2.98609	0.00282571	-0.0862684	0.0288901	0.000920769	4583	0.00655629	60	-13.13	16.9133	-0.776315	0.437563	-0.0458997	0.0591251	0.000131788	618	0.00242718	3	-2.02408	3.57897	-0.565548	0.571701	-0.15802	0.27941	0.00052606	2.70878e-05
rs142834041	8	19977020	G	C	c	g	-0.0314	0.0261	0.2293	---	0	0.337	2	0.8449	9694	0.0132758	257	28.443	34.1266	0.833454	0.404589	0.0244224	0.0293026	7.17312e-05	4583	0.00666812	61	15.9421	16.9022	0.943199	0.345579	0.0558035	0.059164	0.000194538	618	0.00242718	3	1.59677	3.59109	0.444649	0.656573	0.12382	0.278467	0.000325186	0.99312
rs145502984	8	19977071	T	C	t	c	-0.0001	0.0218	0.9964	+-+	0	1.914	2	0.384	9694	0.0187272	363	24.0524	40.3096	0.596693	0.550712	0.0148028	0.024808	3.67661e-05	4583	0.0112667	103	-25.8118	21.4974	-1.20069	0.22987	-0.0558529	0.0465172	0.000315256	618	0.00427104	5	1.5549	4.55402	0.341434	0.732777	0.0749742	0.219586	0.000191739	0.477911
rs181035597	8	19977195	A	G	a	g	0.0083	0.0222	0.707	+-+	0	0.791	2	0.6732	9694	0.0175218	340	23.4391	39.2071	0.597827	0.549956	0.0152479	0.0255056	3.69059e-05	4583	0.0112736	103	-9.61077	21.6379	-0.444164	0.656924	-0.0205271	0.0462152	4.31405e-05	618	0.00331796	4	3.11134	5.06016	0.61487	0.53864	0.121512	0.197622	0.000621818	0.899558
rs34150554	8	19977329	T	TA	t	ta	-0.0117	0.0059	0.04597	--+	0	0.691	2	0.7078	9694	0.348265	6752	-225.88	142.244	-1.58798	0.112292	-0.0111638	0.00703018	0.000260396	4583	0.274294	2514	-126.95	90.0906	-1.40914	0.158795	-0.0156413	0.0110999	0.000434215	618	0.193914	240	11.8516	29.0385	0.408134	0.683175	0.0140549	0.034437	0.000273969	0.000654612
rs149499487	8	19977409	A	G	a	g	-0.0223	0.0202	0.2695	-+-	28.5	2.798	2	0.2469	9694	0.0222457	431	-54.0105	44.453	-1.215	0.224366	-0.0273323	0.0224957	0.00015244	4583	0.0114137	105	2.68802	21.6287	0.12428	0.901093	0.0057461	0.046235	3.37757e-06	618	0.000809061	1	-3.30874	2.08218	-1.58907	0.112044	-0.763178	0.480266	0.00415322	0.00934405
rs2165557	8	19977539	A	T	a	t	-0.0115	0.0058	0.04796	--+	0	0.637	2	0.7271	9694	0.351023	6806	-223.407	142.983	-1.56247	0.118178	-0.0109276	0.00699383	0.000252097	4583	0.275479	2525	-126.886	90.4101	-1.40345	0.160483	-0.0155232	0.0110607	0.000430718	618	0.194823	241	10.8065	29.112	0.371206	0.710484	0.012751	0.0343501	0.000226635	0.00065518
rs11988512	8	19977645	A	C	a	c	-0.0338	0.007	1.268e-06	--+	0	0.667	2	0.7166	9694	0.228055	4422	-577.623	125.755	-4.59326	4.36378e-06	-0.0365256	0.007952	0.00217865	4583	0.131565	1206	-117.28	67.2642	-1.74357	0.0812341	-0.0259212	0.0148667	0.000664779	618	0.048445	60	0.165542	14.9961	0.011039	0.991192	0.000736122	0.0666838	2.00426e-07	1.73068e-07
rs147347019	8	19978415	G	C	c	g	0.0218	0.0277	0.4301	+++	0	0.177	2	0.9152	9694	0.0112694	218	-15.433	31.5946	-0.488468	0.625219	-0.0154605	0.031651	2.46387e-05	4583	0.00708662	65	-12.748	17.1372	-0.743879	0.45695	-0.0434073	0.0583526	0.000121005	618	0.00242799	3	-0.3176	3.59268	-0.088402	0.929557	-0.0246061	0.278344	1.28535e-05	0.0253466
rs181493041	8	19978427	G	T	t	g	0.079	0.0259	0.002265	+++	0	0.478	2	0.7873	9694	0.0132875	258	-103.341	34.6112	-2.98578	0.00282858	-0.0862662	0.0288924	0.000920577	4583	0.00650469	60	-12.6493	16.8365	-0.751303	0.45247	-0.0446236	0.0593949	0.000123432	618	0.00242718	3	-2.02408	3.57897	-0.565548	0.571701	-0.15802	0.27941	0.00052606	2.8671e-05
rs10105868	8	19978440	T	C	t	c	0.0309	0.0149	0.03798	++-	44	3.569	2	0.1679	9694	0.0403373	782	126.531	58.6314	2.15808	0.0309214	0.0368076	0.0170557	0.000480929	4583	0.0248782	228	25.1411	31.649	0.794374	0.426978	0.0250995	0.0315966	0.00013799	618	0.00971521	12	-12.4831	7.76176	-1.60829	0.107773	-0.207206	0.128837	0.00425425	0.9995
rs544064843	8	19978687	TAGC	T	t	tagc	0.017	0.029	0.5583	++?	0	0.164	1	0.6859	9694	0.0101381	197	-9.05755	29.8477	-0.303459	0.76154	-0.0101669	0.0335034	9.50924e-06	4583	0.00730526	67	-11.143	17.314	-0.643585	0.519845	-0.0371713	0.0577566	9.05754e-05	NA	NA	NA	NA	NA	NA	NA	NA	NA	NA	NA
rs78963197	8	19979135	T	C	t	c	-0.085	0.0129	3.783e-11	---	65.7	5.832	2	0.05415	9694	0.0372145	722	-196.427	56.5642	-3.47263	0.000515386	-0.0613927	0.017679	0.00124527	4583	0.0605553	555	-234.096	48.523	-4.82444	1.40399e-06	-0.0994259	0.0206088	0.0050897	618	0.0961917	119	-83.6051	22.1707	-3.77098	0.000162608	-0.170089	0.0451047	0.0233886	1
rs28765179	8	19979222	C	T	t	c	0.0079	0.009	0.3789	-++	21	2.53	2	0.2822	9694	0.0954253	1850	14.4273	87.5313	0.164824	0.869082	0.00188304	0.0114245	2.80536e-06	4583	0.1143	1048	-78.6147	64.2849	-1.22291	0.221363	-0.0190233	0.0155558	0.000327031	618	0.131631	163	-33.9674	25.4447	-1.33495	0.181893	-0.0524648	0.039301	0.00293107	0.98102
rs546181501	8	19979273	TA	T	t	ta	-0.0031	0.02	0.8782	-+-	0	0.777	2	0.6782	9694	0.0220699	428	16.7776	43.7786	0.383237	0.701544	0.00875398	0.0228422	1.51663e-05	4583	0.0139048	127	-12.2571	23.8419	-0.514102	0.607181	-0.021563	0.041943	5.77958e-05	618	0.00330016	4	3.15531	5.05859	0.623752	0.53279	0.123305	0.197683	0.000639912	0.772261
rs189216044	8	19979305	A	C	a	c	0.0022	0.0199	0.9137	+-+	0	0.888	2	0.6416	9694	0.0220706	428	16.7632	43.7794	0.382902	0.701793	0.00874617	0.0228418	1.51398e-05	4583	0.0140702	129	-14.4787	24.0047	-0.603161	0.546402	-0.0251268	0.0416586	7.95545e-05	618	0.00330016	4	3.15531	5.05859	0.623752	0.53279	0.123305	0.197683	0.000639912	0.725546
rs74855321	8	19979473	C	T	t	c	0.0765	0.0113	1.154e-11	+++	71.5	7.012	2	0.03001	9694	0.0543612	1054	-262.51	68.0612	-3.85697	0.000114803	-0.0566691	0.0146927	0.00153616	4583	0.0704685	646	-253.104	52.2359	-4.84541	1.2635e-06	-0.0927602	0.0191439	0.00513405	618	0.0994288	123	-86.2588	22.4935	-3.83483	0.000125652	-0.170486	0.0444572	0.0241873	1
rs145872751	8	19979505	T	C	t	c	-0.0028	0.0195	0.886	+-+	0	0.757	2	0.6849	9694	0.0230911	448	4.66458	44.6997	0.104354	0.916889	0.00233455	0.0223715	1.1245e-06	4583	0.014807	136	-15.154	24.5602	-0.617016	0.537224	-0.0251226	0.0407163	8.32513e-05	618	0.00334142	4	3.14165	5.05786	0.621142	0.534506	0.122807	0.197712	0.000634569	0.238653
rs559955369	8	19979598	TTAA	T	t	ttaa	0.0826	0.026	0.001501	+++	0	0.543	2	0.7623	9694	0.0131051	254	-107.148	34.3698	-3.11751	0.00182388	-0.0907049	0.0290953	0.0010036	4583	0.00643127	59	-12.7924	16.7978	-0.761556	0.446325	-0.0453367	0.0595317	0.000126824	618	0.0024288	3	-2.02712	3.579	-0.566393	0.571127	-0.158255	0.279408	0.000527634	1.98541e-05
rs28850344	8	19979695	G	A	a	g	0.0835	0.0191	1.26e-05	+++	35.8	3.114	2	0.2107	9694	0.0249036	483	-164.334	46.5567	-3.52976	0.000415937	-0.0758164	0.0214792	0.00128658	4583	0.0134226	123	-53.6392	23.3175	-2.30039	0.0214264	-0.0986549	0.0428863	0.00115718	618	0.0048568	6	-10.4353	4.95625	-2.10547	0.0352501	-0.424812	0.201765	0.00729115	6.37835e-07
rs114296481	8	19979709	T	C	t	c	-0.0344	0.0115	0.002837	---	0	0.858	2	0.6511	9694	0.0719301	1395	-225.234	77.2598	-2.91528	0.00355368	-0.0377335	0.0129433	0.000877619	4583	0.0382276	350	-28.3326	38.7782	-0.730634	0.465003	-0.0188414	0.0257877	0.000116734	618	0.00727913	9	-5.06573	5.90868	-0.857338	0.391258	-0.145098	0.169243	0.00120893	3.40174e-05
rs117303935	8	19979758	C	T	t	c	-0.0113	0.0296	0.702	---	0	0.243	2	0.8856	9694	0.00128827	25	3.52315	10.3461	0.340528	0.733459	0.0329136	0.0966545	1.19743e-05	4583	0.0196833	180	1.20819	28.009	0.0431359	0.965593	0.00154007	0.0357028	4.0689e-07	618	0.0495437	61	8.17299	15.6856	0.52105	0.602332	0.0332183	0.0637526	0.000446534	0.0976971
rs76707867	8	19979933	C	G	c	g	-0.0348	0.0115	0.002511	---	0	1.005	2	0.605	9694	0.0719748	1395	-231.73	77.3442	-2.99608	0.00273471	-0.038737	0.0129292	0.000926944	4583	0.0383331	351	-25.3339	38.8202	-0.652595	0.514017	-0.0168107	0.0257598	9.31293e-05	618	0.00727913	9	-5.06573	5.90868	-0.857338	0.391258	-0.145098	0.169243	0.00120893	3.07491e-05
rs79832404	8	19979944	G	A	a	g	-0.033	0.0126	0.008959	-+-	46.7	3.75	2	0.1533	9694	0.0591169	1146	225.936	70.5284	3.20348	0.00135779	0.0454211	0.0141787	0.00105971	4583	0.0312706	287	-19.6707	35.3778	-0.556018	0.578198	-0.0157166	0.0282664	6.76047e-05	618	0.00890615	11	0.645984	6.43974	0.100312	0.920097	0.015577	0.155286	1.65502e-05	0.999899
rs116300249	8	19980130	C	T	t	c	-0.0156	0.0223	0.4846	-+-	0	1.015	2	0.6018	9694	0.0172397	334	37.4641	38.8912	0.963304	0.335395	0.0247692	0.0257128	9.58236e-05	4583	0.011269	103	-9.32205	21.6349	-0.430879	0.666556	-0.0199159	0.0462215	4.05985e-05	618	0.00328317	4	3.16093	5.05955	0.624746	0.532138	0.123479	0.197646	0.000641952	0.966394
rs145058826	8	19980391	C	A	a	c	-0.0024	0.0219	0.9126	-+-	9.2	2.204	2	0.3322	9694	0.0184475	358	27.8984	40.0204	0.697103	0.485738	0.0174187	0.0249872	5.0181e-05	4583	0.0112645	103	-25.4788	21.5007	-1.18502	0.23601	-0.0551152	0.04651	0.000307078	618	0.00404531	5	2.59085	4.54066	0.570588	0.568279	0.125662	0.220232	0.000535479	0.724393
rs199540875	8	19980674	GACT	G	g	gact	-0.0327	0.0161	0.04175	---	0	1.669	2	0.434	9694	0.0359622	697	81.8031	55.8174	1.46555	0.142772	0.0262561	0.0179156	0.000221792	4583	0.0180792	166	39.1898	27.1375	1.44412	0.148706	0.0532149	0.0368494	0.000456042	618	0.00402913	5	5.70634	4.5382	1.2574	0.208609	0.27707	0.220351	0.00260042	0.999432
rs75393888	8	19980712	A	C	a	c	-0.0347	0.0115	0.002652	---	0	0.868	2	0.6478	9694	0.0719836	1396	-227.17	77.3174	-2.93815	0.00330174	-0.0380012	0.0129337	0.000891444	4583	0.0381994	350	-28.2941	38.7544	-0.730088	0.465336	-0.0188389	0.0258035	0.00011656	618	0.00727913	9	-5.06573	5.90868	-0.857338	0.391258	-0.145098	0.169243	0.00120893	3.15353e-05
rs73600043	8	19980842	G	T	t	g	0.0358	0.0072	6.347e-07	++-	0	1.116	2	0.5725	9694	0.207134	4016	-570.098	121.823	-4.67972	2.87271e-06	-0.038414	0.00820862	0.00226144	4583	0.122393	1122	-128.746	65.4992	-1.9656	0.0493444	-0.0300096	0.0152674	0.000844872	618	0.0493487	61	5.93602	15.021	0.395182	0.692708	0.0263087	0.0665736	0.000256857	1.14971e-07
rs34406568	8	19980876	C	CA	ca	c	-0.0305	0.0085	0.0003471	---	65.5	5.803	2	0.05495	9694	0.104224	2021	393.379	91.6194	4.29362	1.7578e-05	0.0468637	0.0109147	0.00190368	4583	0.126112	1156	17.5279	68.1833	0.25707	0.797124	0.00377028	0.0146663	1.44512e-05	618	0.140378	174	8.21917	26.1426	0.314397	0.753219	0.0120262	0.0382517	0.000162575	6.04914e-06
rs73600046	8	19980924	A	G	a	g	-0.0066	0.0115	0.5681	-++	24.6	2.652	2	0.2656	9694	0.0656791	1273	-69.3823	74.7509	-0.92818	0.353314	-0.012417	0.0133778	8.8963e-05	4583	0.0450792	413	2.48595	42.2849	0.0587904	0.953119	0.00139034	0.0236491	7.55809e-07	618	0.0282257	35	17.3916	11.965	1.45354	0.146073	0.121483	0.0835771	0.00347498	0.0507638
rs4464984	8	19980958	C	T	t	c	0.0196	0.0061	0.00128	+++	30.1	2.862	2	0.2391	9694	0.734412	5149	-209.822	132.028	-1.58922	0.11201	-0.012037	0.00757414	0.000260804	4583	0.524821	4355	-273.538	91.3944	-2.99294	0.00276307	-0.0327475	0.0109416	0.00195882	618	0.332947	412	-45.5075	34.4009	-1.32286	0.185883	-0.0384542	0.029069	0.00287821	1.78783e-05
rs78653335	8	19980967	A	C	a	c	0.0136	0.0251	0.5882	++-	0	1.077	2	0.5837	9694	0.0149818	290	6.54139	36.2329	0.180537	0.856731	0.00498269	0.0275992	3.36573e-06	4583	0.00664794	61	16.1685	16.4109	0.985228	0.324512	0.0600349	0.0609351	0.000212262	618	0.00073301	1	-1.15033	1.9	-0.60544	0.544886	-0.318653	0.526317	0.000602891	0.943504
rs73600052	8	19981067	A	G	a	g	-0.0324	0.007	3.991e-06	--+	0	0.974	2	0.6144	9694	0.223069	4325	-546.651	124.685	-4.38425	1.16384e-05	-0.0351626	0.0080202	0.00198489	4583	0.129151	1184	-114.182	66.8187	-1.70884	0.087481	-0.0255743	0.0149659	0.000638558	618	0.0500801	62	4.78027	15.008	0.318515	0.750094	0.021223	0.0666312	0.000166861	3.0615e-07
rs77904488	8	19981336	C	A	a	c	-0.0172	0.0179	0.3348	---	0	0.373	2	0.8297	9694	0.028524	553	39.4744	49.8996	0.791076	0.4289	0.0158534	0.0200402	6.46222e-05	4583	0.0149698	137	11.411	25.0066	0.456319	0.648161	0.0182479	0.0399894	4.5534e-05	618	0.00404531	5	3.12403	4.55957	0.685157	0.493245	0.150268	0.219319	0.000772106	0.985398
rs150136525	8	19981405	G	A	a	g	0.0202	0.016	0.2067	+++	0	0.137	2	0.9339	9694	0.0347906	675	-61.5607	54.8161	-1.12304	0.261421	-0.0204874	0.0182428	0.000130237	4583	0.0216886	199	-15.6961	29.6438	-0.529489	0.596466	-0.0178617	0.0337338	6.13074e-05	618	0.00242718	3	-1.55287	3.57019	-0.434953	0.663597	-0.121829	0.280097	0.000311157	0.00573149
rs55828123	8	19981449	T	G	t	g	0.0281	0.0264	0.286	-++	0	0.546	2	0.7612	9694	0.00167583	32	-1.67946	11.0841	-0.151519	0.879566	-0.01367	0.0902192	2.37073e-06	4583	0.0285335	262	26.3185	32.6914	0.805057	0.420787	0.0246259	0.0305891	0.000141727	618	0.0549773	68	15.8405	15.7365	1.00661	0.314123	0.0639663	0.0635464	0.00166655	0.010566
rs183321603	8	19981664	G	A	a	g	0.0797	0.0261	0.002314	+++	0	0.475	2	0.7884	9694	0.0129513	251	-101.714	34.1761	-2.97617	0.00291872	-0.0870835	0.0292602	0.000914663	4583	0.00643127	59	-12.7924	16.7978	-0.761556	0.446325	-0.0453367	0.0595317	0.000126824	618	0.00242718	3	-2.02408	3.57897	-0.565548	0.571701	-0.15802	0.27941	0.00052606	2.83856e-05
rs574694908	8	19981860	G	A	a	g	-0.001	0.0219	0.964	-+-	4.9	2.104	2	0.3493	9694	0.0184776	358	24.8138	40.0298	0.619885	0.535334	0.0154856	0.0249814	3.96796e-05	4583	0.0112378	103	-25.3442	21.4504	-1.18153	0.237394	-0.0550819	0.0466192	0.000305271	618	0.00404531	5	2.59085	4.54066	0.570588	0.568279	0.125662	0.220232	0.000535479	0.627961
rs115975162	8	19981895	G	A	a	g	-0.001	0.0219	0.9622	-+-	5.6	2.118	2	0.3468	9694	0.018504	359	25.0493	40.0856	0.624896	0.532039	0.0155891	0.0249466	4.03238e-05	4583	0.0112646	103	-25.4762	21.5008	-1.18489	0.23606	-0.0551093	0.0465099	0.000307013	618	0.00404531	5	2.59085	4.54066	0.570588	0.568279	0.125662	0.220232	0.000535479	0.627961
rs75902744	8	19982000	T	C	t	c	0.055	0.0102	7.825e-08	+++	0	0.563	2	0.7546	9694	0.0863337	1674	394.253	83.8374	4.70259	2.56887e-06	0.0560917	0.0119278	0.00228359	4583	0.0605922	555	109.931	47.9602	2.29213	0.021898	0.0477924	0.0208506	0.00114889	618	0.0372403	46	20.0121	13.9983	1.42961	0.15283	0.102127	0.0714372	0.00336147	1
rs11777358	8	19982035	T	C	t	c	0.0045	0.0143	0.754	+--	53	4.257	2	0.119	9694	0.00631344	122	46.7485	22.7937	2.05094	0.040273	0.0899781	0.0438717	0.00043436	4583	0.105131	964	-17.4471	58.9448	-0.29599	0.767238	-0.00502148	0.016965	1.91581e-05	618	0.205506	254	-7.40371	29.8286	-0.248209	0.803973	-0.00832117	0.0335249	0.000101328	0.124036
rs58195563	8	19982108	G	A	a	g	0.0188	0.0086	0.02891	++-	0	1.135	2	0.567	9694	0.130662	2533	-168.714	101.787	-1.65751	0.0974164	-0.016284	0.0098244	0.000283699	4583	0.0795711	729	-92.4573	54.5206	-1.69582	0.0899193	-0.0311043	0.0183417	0.000628869	618	0.0371189	46	7.18725	13.4658	0.53374	0.593522	0.0396366	0.074262	0.000468549	0.000358942
rs114080673	8	19982129	G	A	a	g	-0.0074	0.0192	0.6994	-+-	0	0.384	2	0.8252	9694	0.0239289	464	17.4452	45.476	0.383614	0.701265	0.00843551	0.0219896	1.51961e-05	4583	0.0152483	140	-0.488044	24.8246	-0.0196597	0.984315	-0.000791947	0.0402827	8.45188e-08	618	0.00333738	4	3.14032	5.05614	0.621091	0.53454	0.122839	0.197779	0.000634464	0.903549
rs117779442	8	19982198	C	T	t	c	0.134	0.0236	1.354e-08	+++	0	1.766	2	0.4135	9694	0.00245291	48	-28.3679	14.8035	-1.9163	0.0553273	-0.129449	0.0675517	0.000379202	4583	0.031616	290	-147.263	35.3771	-4.16267	3.14542e-05	-0.117666	0.0282669	0.00378917	618	0.0632427	78	-64.9748	18.0082	-3.60807	0.00030848	-0.200357	0.0555303	0.0214115	1
rs137919581	8	19982223	T	C	t	c	-0.042	0.0106	7.821e-05	---	0	1.374	2	0.5032	9694	0.0853633	1655	-324.331	83.9152	-3.86498	0.000111099	-0.0460581	0.0119168	0.00154255	4583	0.0448393	411	-40.1745	42.0029	-0.956471	0.338834	-0.0227716	0.0238079	0.000200052	618	0.00970631	12	-7.08981	6.69387	-1.05915	0.289531	-0.158227	0.14939	0.00184506	2.06246e-06
rs143372438	8	19982298	C	A	a	c	0.06	0.0261	0.02149	++-	59	4.879	2	0.0872	9694	0.0140419	272	-47.8882	35.1082	-1.36402	0.172562	-0.0388518	0.0284834	0.000192126	4583	0.00562088	52	-41.8958	15.1662	-2.76244	0.00573712	-0.182144	0.065936	0.00166872	618	0.000808252	1	1.72051	2.09582	0.820923	0.41169	0.391695	0.47714	0.00110841	0.000257408
rs73600057	8	19982408	A	C	a	c	-0.0319	0.007	4.995e-06	--+	0	1.141	2	0.5653	9694	0.225993	4382	-544.824	125.28	-4.34886	1.36849e-05	-0.0347131	0.00798213	0.00195297	4583	0.13133	1204	-114.22	67.2149	-1.69933	0.0892577	-0.025282	0.0148777	0.00063147	618	0.0507087	63	6.39016	15.0708	0.42401	0.671558	0.0281346	0.0663536	0.000295699	3.75417e-07
rs58946909	8	19982830	G	A	a	g	0.0485	0.0073	2.523e-11	+++	74	7.69	2	0.02138	9694	0.18053	3500	-533.325	115.218	-4.62883	3.67731e-06	-0.0401746	0.0086792	0.00221253	4583	0.13857	1270	-294.945	71.045	-4.15152	3.30273e-05	-0.0584351	0.0140756	0.00376889	618	0.116414	144	-89.2344	24.2462	-3.68035	0.000232915	-0.151791	0.0412436	0.0222779	1.20441e-09
rs75551077	8	19982897	G	C	c	g	0.0609	0.0079	1.327e-14	+++	73.5	7.546	2	0.02299	9694	0.144764	2807	-588.744	104.863	-5.61442	1.9722e-08	-0.0535406	0.00953627	0.00325503	4583	0.117657	1078	-291.321	66.8938	-4.35497	1.33086e-05	-0.0651027	0.0149491	0.00414733	618	0.109946	136	-94.9526	23.4491	-4.0493	5.13706e-05	-0.172684	0.0426455	0.0269685	2.55081e-10
rs146623719	8	19983025	T	C	t	c	-0.0211	0.0237	0.3738	-+-	43.4	3.531	2	0.1711	9694	0.0164257	318	-45.2473	38.3055	-1.18122	0.237514	-0.0308369	0.0261059	0.000144082	4583	0.00729249	67	11.0658	17.4717	0.633354	0.526502	0.0362503	0.0572354	8.77188e-05	618	0.000809061	1	-3.30874	2.08218	-1.58907	0.112044	-0.763178	0.480266	0.00415322	0.0182423
rs141220790	8	19983150	C	G	c	g	-0.0044	0.0108	0.6848	-++	24.2	2.638	2	0.2675	9694	0.082095	1592	-88.2121	82.1313	-1.07404	0.282806	-0.0130771	0.0121756	0.00011912	4583	0.0476286	437	47.1055	42.6554	1.10433	0.269451	0.0258895	0.0234437	0.000266682	618	0.00567557	7	3.47659	5.30613	0.655203	0.512337	0.12348	0.188461	0.000706071	0.0893232
rs59650285	8	19983452	T	C	t	c	-0.0186	0.0088	0.03408	-+-	7.3	2.157	2	0.34	9694	0.130032	2521	-257.776	100.899	-2.55479	0.0106251	-0.0253204	0.00991092	0.000673995	4583	0.0743672	682	17.3704	52.124	0.33325	0.738945	0.00639341	0.019185	2.42851e-05	618	0.00888592	11	-0.643984	6.44756	-0.0998804	0.920439	-0.0154912	0.155097	1.6408e-05	0.000444569
rs7843168	8	19983947	T	C	t	c	-0.0282	0.0078	0.0003158	--+	0	1.289	2	0.5248	9694	0.162985	3160	-364.081	111.807	-3.25634	0.00112858	-0.0291247	0.008944	0.00109498	4583	0.0982649	901	-105.784	59.4951	-1.77803	0.0753985	-0.0298853	0.0168081	0.000691318	618	0.0450421	56	10.5231	14.9021	0.70615	0.480095	0.0473858	0.0671044	0.000820145	5.59387e-06
rs146514451	8	19984021	CA	C	ca	c	0.0004	0.0221	0.9871	+-+	0	1.348	2	0.5098	9694	0.0180457	350	17.547	39.5653	0.443495	0.657408	0.0112092	0.0252747	2.03106e-05	4583	0.0111383	102	-19.4051	21.3563	-0.908635	0.363543	-0.0425464	0.0468245	0.000180542	618	0.00404531	5	2.59085	4.54066	0.570588	0.568279	0.125662	0.220232	0.000535479	0.565363
rs7843426	8	19984290	A	C	a	c	-0.0239	0.0081	0.003183	--+	0	1.51	2	0.47	9694	0.149811	2905	-285.057	107.82	-2.64382	0.00819764	-0.0245207	0.00927471	0.000721787	4583	0.0919352	843	-91.0613	57.9507	-1.57136	0.1161	-0.0271154	0.017256	0.000539944	618	0.0426181	53	12.5561	14.49	0.866534	0.386197	0.0598022	0.069013	0.001235	3.82865e-05
rs17091889	8	19984474	A	G	a	g	-0.0306	0.011	0.005487	---	0	1.562	2	0.458	9694	0.0791118	1534	-227.893	80.9689	-2.81458	0.00488417	-0.0347612	0.0123504	0.000818034	4583	0.0418838	384	-17.4626	40.5286	-0.430871	0.666562	-0.0106313	0.0246739	4.05969e-05	618	0.00808981	10	-6.67244	6.17969	-1.07974	0.28026	-0.174723	0.16182	0.00191748	6.25775e-05
rs73600064	8	19984601	G	T	t	g	0.0038	0.0114	0.7371	+--	32.3	2.955	2	0.2282	9694	0.067293	1305	-52.5285	75.7531	-0.693417	0.488048	-0.00915364	0.0132008	4.96517e-05	4583	0.0462279	424	3.67416	42.642	0.0861629	0.931337	0.00202061	0.023451	1.62345e-06	618	0.0289393	36	19.3902	12.0734	1.60603	0.108267	0.133022	0.0828268	0.00424233	0.11599
rs7825274	8	19984677	G	C	c	g	0.0244	0.0088	0.005508	++-	0	0.895	2	0.6391	9694	0.123219	2389	-255.793	99.7036	-2.56553	0.0103018	-0.0257316	0.0100297	0.000679672	4583	0.0756501	693	-68.1785	53.1851	-1.28191	0.199874	-0.0241028	0.0188022	0.000359346	618	0.0353439	44	8.14275	13.2993	0.612271	0.540358	0.046038	0.0751922	0.000616572	6.4258e-05
rs75667324	8	19984681	G	C	c	g	-0.015	0.0179	0.4036	---	0	0.383	2	0.8257	9694	0.0283207	549	34.7275	49.6497	0.69945	0.484271	0.0140877	0.0201411	5.05195e-05	4583	0.0148474	136	8.70046	24.9274	0.349032	0.727065	0.014002	0.0401165	2.66398e-05	618	0.00404531	5	3.12403	4.55957	0.685157	0.493245	0.150268	0.219319	0.000772106	0.978463
rs7826355	8	19984734	C	T	t	c	0.0042	0.0105	0.6894	+--	44.2	3.585	2	0.1666	9694	0.0870326	1687	-99.6006	84.3672	-1.18056	0.237777	-0.0139931	0.0118529	0.00014392	4583	0.051178	469	55.9578	44.0179	1.27125	0.20364	0.0288803	0.022718	0.000353395	618	0.00887864	11	5.52894	6.45124	0.857034	0.391426	0.132848	0.155009	0.00120807	0.0916571
rs73600067	8	19984844	A	G	a	g	-0.0253	0.0089	0.00469	--+	0	0.926	2	0.6292	9694	0.118306	2294	-258.243	98.0636	-2.63343	0.00845279	-0.0268543	0.0101975	0.000716124	4583	0.0731389	670	-66.5148	52.3906	-1.2696	0.204229	-0.0242333	0.0190874	0.000352476	618	0.035343	44	8.14302	13.2993	0.612288	0.540347	0.046039	0.0751918	0.000616606	5.24078e-05
rs115493313	8	19985032	C	T	t	c	0.0308	0.011	0.005062	+++	6.3	2.135	2	0.3439	9694	0.0792164	1536	-229.695	81.1317	-2.83113	0.00463836	-0.0348955	0.0123256	0.000827685	4583	0.0418702	384	-16.4495	40.587	-0.405289	0.685265	-0.00998568	0.0246384	3.59194e-05	618	0.00909466	11	-8.80301	6.53869	-1.34629	0.178208	-0.205896	0.152936	0.0029811	5.93481e-05
rs148949464	8	19985187	C	T	t	c	0.0307	0.011	0.005325	+++	0	1.583	2	0.4531	9694	0.0791103	1534	-229.257	81.034	-2.82914	0.0046673	-0.034913	0.0123405	0.000826522	4583	0.0418353	383	-17.1569	40.5416	-0.423192	0.672155	-0.0104385	0.024666	3.91627e-05	618	0.00808981	10	-6.67244	6.17969	-1.07974	0.28026	-0.174723	0.16182	0.00191748	6.09413e-05
rs143157453	8	19985207	G	A	a	g	0.004	0.0105	0.7056	+--	49.7	3.975	2	0.137	9694	0.0864023	1675	-102.189	83.9368	-1.21745	0.223431	-0.0145044	0.0119137	0.000153056	4583	0.0513343	471	60.7605	44.0592	1.37906	0.167875	0.0313002	0.0226967	0.00041588	618	0.00888107	11	5.52813	6.45299	0.856678	0.391623	0.132757	0.154967	0.00120707	0.0979733
rs113988682	8	19985257	C	G	c	g	-0.0458	0.0086	9.918e-08	---	79.4	9.695	2	0.007848	9694	0.112076	2173	-281.359	95.1922	-2.9557	0.00311965	-0.0310498	0.0105051	0.000902121	4583	0.102887	943	-257.083	62.9441	-4.0843	4.42096e-05	-0.0648878	0.0158871	0.00364783	618	0.105087	130	-81.8383	22.9941	-3.5591	0.000372131	-0.154783	0.0434894	0.0208342	4.21707e-08
rs77211018	8	19985421	T	C	t	c	0	0.0108	0.9994	-++	29	2.818	2	0.2444	9694	0.0825198	1600	-63.5421	82.1761	-0.773243	0.439379	-0.00940958	0.012169	6.17415e-05	4583	0.04839	444	61.1755	42.9137	1.42555	0.154	0.0332189	0.0233026	0.000444387	618	0.00645712	8	2.44121	5.63561	0.433176	0.664887	0.0768641	0.177443	0.000308621	0.5
rs17091891	8	19985660	T	C	t	c	-0.0377	0.0059	1.256e-10	---	58	4.763	2	0.09243	9694	0.358976	6960	-665.003	144.475	-4.6029	4.16648e-06	-0.0318595	0.00692162	0.0021878	4583	0.244065	2237	-355.565	86.4396	-4.11345	3.89789e-05	-0.0475875	0.0115688	0.00370008	618	0.157423	195	-76.0506	26.8365	-2.83384	0.00459917	-0.105597	0.0372626	0.0132083	2.25495e-09
rs116488279	8	19985777	C	T	t	c	-0.0155	0.018	0.3903	---	0	0.383	2	0.8257	9694	0.0280812	544	34.5397	49.3108	0.700449	0.483647	0.0142048	0.0202795	5.06638e-05	4583	0.0147811	135	9.94176	24.8678	0.399785	0.689315	0.0160764	0.0402127	3.49503e-05	618	0.00404612	5	3.128	4.55957	0.68603	0.492694	0.15046	0.219319	0.000774075	0.97999
rs17410914	8	19985951	C	A	a	c	0.0453	0.0085	1.117e-07	+++	80.3	10.16	2	0.006219	9694	0.114909	2228	-278.687	96.1933	-2.89715	0.00376564	-0.0301181	0.0103957	0.00086674	4583	0.102654	941	-264.131	62.8021	-4.20576	2.60207e-05	-0.0669684	0.015923	0.00386801	618	0.101841	126	-78.2466	22.3668	-3.49833	0.000468183	-0.156407	0.044709	0.0201288	4.1716e-08
rs75802599	8	19986068	G	C	c	g	0.0457	0.0087	1.32e-07	+++	81.4	10.749	2	0.004632	9694	0.11192	2170	-274.993	95.1379	-2.89046	0.00384676	-0.0303818	0.0105111	0.000862739	4583	0.0985271	903	-253.113	61.6124	-4.10815	3.98843e-05	-0.0666773	0.0162305	0.00369055	618	0.095254	118	-81.3274	22.2552	-3.65431	0.000257873	-0.1642	0.0449333	0.0219638	5.18138e-08
rs115060248	8	19986087	C	T	t	c	-0.0155	0.018	0.3903	---	0	0.383	2	0.8257	9694	0.0280812	544	34.5397	49.3108	0.700449	0.483647	0.0142048	0.0202795	5.06638e-05	4583	0.0147811	135	9.94176	24.8678	0.399785	0.689315	0.0160764	0.0402127	3.49503e-05	618	0.00404612	5	3.128	4.55957	0.68603	0.492694	0.15046	0.219319	0.000774075	0.97999
rs191896897	8	19986130	G	A	a	g	0.03	0.0302	0.3198	+-+	67.3	6.123	2	0.04681	9694	0.00965623	187	-36.7454	29.1027	-1.26261	0.206728	-0.0433848	0.0343611	0.000164621	4583	0.00553818	51	9.60536	15.6226	0.614839	0.538661	0.0393559	0.06401	8.26651e-05	618	0.00139239	2	-5.8201	2.56693	-2.26734	0.0233695	-0.88329	0.389571	0.00845531	0.0131878
rs116394416	8	19986185	C	A	a	c	0.0301	0.011	0.00611	+++	0	1.563	2	0.4577	9694	0.0794793	1541	-226.029	81.2317	-2.78252	0.00539386	-0.0342541	0.0123105	0.000799506	4583	0.0419491	385	-16.8611	40.5939	-0.41536	0.677878	-0.0102321	0.0246342	3.77267e-05	618	0.00808981	10	-6.67244	6.17969	-1.07974	0.28026	-0.174723	0.16182	0.00191748	7.14462e-05
rs57446084	8	19986186	G	A	a	g	-0.0457	0.0277	0.09846	--+	0	2	2	0.3678	9694	0.0108888	211	56.8412	30.9228	1.83817	0.066038	0.0594438	0.0323386	0.000348911	4583	0.00808553	74	7.41775	18.2286	0.40693	0.68406	0.0223237	0.0548589	3.62107e-05	618	0.00325566	4	-4.547	4.17487	-1.08914	0.276094	-0.260879	0.239528	0.00195101	0.998229
rs60807221	8	19986220	C	T	t	c	0.068	0.0235	0.003833	++-	0	1.555	2	0.4595	9694	0.0163631	317	-87.2666	38.0205	-2.29525	0.0217186	-0.0603689	0.0263016	0.000544009	4583	0.00891599	82	-35.6784	19.0267	-1.87517	0.0607694	-0.0985544	0.0525576	0.000768918	618	4.04531e-06	0	0.00915893	0.00860931	1.06384	0.287401	123.569	116.153	0.00186144	4.5189e-05
rs571485628	8	19986269	C	T	t	c	0.0358	0.0283	0.2068	+++	23.8	2.625	2	0.2691	9694	0.0112245	218	-41.2171	31.7101	-1.29981	0.193666	-0.0409904	0.0315357	0.000174464	4583	0.00555662	51	-0.0707217	15.3663	-0.00460238	0.996328	-0.000299511	0.0650773	4.63195e-09	618	0.000823625	1	-3.27574	2.05948	-1.59056	0.111708	-0.772313	0.485559	0.00416101	0.00568742
rs138181496	8	19986280	C	T	t	c	-0.006	0.0245	0.807	-+-	0	0.516	2	0.7725	9694	0.0151725	294	15.1204	36.435	0.414997	0.678144	0.0113901	0.0274462	1.77843e-05	4583	0.00819714	75	-6.66423	18.322	-0.363729	0.716061	-0.019852	0.0545793	2.89304e-05	618	0.00161893	2	1.53123	2.93956	0.520902	0.602435	0.177204	0.340187	0.000446282	0.83962
rs117227752	8	19986350	G	A	a	g	0.0441	0.0086	2.684e-07	+++	82.8	11.657	2	0.002943	9694	0.115354	2236	-261.37	96.335	-2.71313	0.00666506	-0.0281635	0.0103804	0.000760129	4583	0.0995994	913	-256.571	61.8133	-4.15075	3.31387e-05	-0.0671498	0.0161778	0.00376749	618	0.095373	118	-81.9398	22.2747	-3.67861	0.000234511	-0.165147	0.044894	0.0222568	7.38602e-08
rs59147390	8	19986368	T	C	t	c	-0.0412	0.006	5.565e-12	---	62.3	5.301	2	0.07062	9694	0.335409	6503	-711.466	141.62	-5.02378	5.06646e-07	-0.0354737	0.00706117	0.00260619	4583	0.227551	2086	-361.04	84.9424	-4.25041	2.13379e-05	-0.0500387	0.0117727	0.00395058	618	0.143086	177	-79.0522	25.6835	-3.07793	0.00208444	-0.119841	0.0389354	0.0155817	7.37557e-10
rs12678919	8	19986711	A	G	a	g	-0.046	0.0086	7.937e-08	---	78.9	9.467	2	0.008795	9694	0.112563	2182	-288.195	95.4205	-3.02026	0.00252557	-0.0316521	0.0104799	0.000941963	4583	0.103203	946	-256.495	63.0036	-4.07112	4.67881e-05	-0.0646173	0.0158721	0.00362432	618	0.104278	129	-81.4036	22.9397	-3.5486	0.000387289	-0.154693	0.0435926	0.0207114	3.94849e-08
rs34770253	8	19986717	T	C	t	c	0.0437	0.0077	1.67e-08	+++	86.2	14.477	2	0.0007184	9694	0.135969	2636	689.794	102.722	6.71516	1.87863e-11	0.0653722	0.00973503	0.00465648	4583	0.153252	1405	8.06724	73.0914	0.110372	0.912114	0.00151005	0.0136815	2.66389e-06	618	0.162485	201	30.5715	27.717	1.10299	0.270033	0.0397946	0.0360789	0.00200095	1.57388e-08
rs150504815	8	19986731	C	A	a	c	-0.1177	0.0233	4.329e-07	---	0	1.212	2	0.5455	9694	0.0165053	320	180.159	38.5719	4.67072	3.00147e-06	0.121091	0.0259256	0.00225275	4583	0.0085743	79	34.2359	18.7686	1.82411	0.068136	0.0971895	0.0532806	0.000727611	618	0.000809061	1	2.65289	2.09026	1.26917	0.204381	0.607183	0.47841	0.00264933	1
rs13439124	8	19986784	C	A	a	c	-0.0347	0.0155	0.0253	--+	0	0.532	2	0.7664	9694	0.0390544	757	108.128	57.4806	1.88112	0.0599559	0.0327262	0.0173972	0.000365407	4583	0.0209618	192	38.572	28.8924	1.33502	0.181869	0.0462067	0.0346112	0.000389741	618	0.00323867	4	-2.35258	5.08156	-0.462963	0.643391	-0.0911065	0.19679	0.000352525	0.999693
rs7819706	8	19986904	A	G	a	g	-0.0392	0.0066	2.778e-09	---	68.2	6.286	2	0.04315	9694	0.2315	4488	-494.469	127.603	-3.87506	0.000106599	-0.0303681	0.00783681	0.00155061	4583	0.175364	1607	-333.793	77.9378	-4.28281	1.84549e-05	-0.0549516	0.0128307	0.00401103	618	0.139632	173	-73.3917	25.535	-2.87416	0.004051	-0.112558	0.039162	0.0135869	7.54821e-09
rs115129770	8	19986928	C	G	c	g	-0.0456	0.0086	1.113e-07	---	79.4	9.709	2	0.007795	9694	0.112302	2177	-279.665	95.2579	-2.93587	0.00332614	-0.0308202	0.0104978	0.000890059	4583	0.103094	945	-257.107	62.9841	-4.08208	4.46335e-05	-0.0648113	0.015877	0.00364387	618	0.104276	129	-81.3986	22.939	-3.54848	0.000387455	-0.154692	0.0435939	0.0207101	4.50406e-08
rs149670831	8	19986936	CT	C	ct	c	-0.0456	0.0086	1.112e-07	---	79.4	9.707	2	0.007801	9694	0.1123	2177	-279.685	95.2558	-2.93615	0.00332319	-0.0308238	0.0104981	0.000890226	4583	0.103092	945	-257.105	62.9826	-4.08216	4.46198e-05	-0.064814	0.0158774	0.003644	618	0.104274	129	-81.3927	22.9387	-3.54827	0.000387767	-0.154685	0.0435945	0.0207076	4.50406e-08
rs79115037	8	19987073	A	G	a	g	-0.0312	0.011	0.004573	---	0	1.771	2	0.4125	9694	0.0792028	1536	-236.548	81.0318	-2.9192	0.00350933	-0.0360253	0.0123408	0.000879979	4583	0.0418304	383	-14.3256	40.5521	-0.353264	0.72389	-0.00871137	0.0246596	2.72897e-05	618	0.00808981	10	-6.67244	6.17969	-1.07974	0.28026	-0.174723	0.16182	0.00191748	5.33832e-05
rs77834448	8	19987276	C	T	t	c	0.0309	0.011	0.004987	+++	0	1.757	2	0.4155	9694	0.0790319	1532	-233.996	80.9612	-2.89023	0.00384959	-0.035699	0.0123516	0.000862601	4583	0.0417218	382	-14.1159	40.5083	-0.34847	0.727487	-0.00860243	0.0246863	2.6554e-05	618	0.00808981	10	-6.67244	6.17969	-1.07974	0.28026	-0.174723	0.16182	0.00191748	5.77968e-05
rs142906017	8	19987445	T	A	a	t	-0.0052	0.0205	0.7999	-+-	0	0.783	2	0.676	9694	0.0204711	397	27.3081	42.6594	0.640143	0.52208	0.0150059	0.0234415	4.23155e-05	4583	0.0135127	124	-15.2505	23.7064	-0.643305	0.520026	-0.0271363	0.0421826	9.04968e-05	618	0.000809061	1	0.321838	2.0946	0.153651	0.877885	0.0733558	0.477418	3.88301e-05	0.844803
rs77177682	8	19987449	A	C	a	c	-0.0307	0.011	0.005276	---	0	1.732	2	0.4207	9694	0.0792021	1536	-232.368	81.032	-2.86761	0.00413588	-0.0353886	0.0123408	0.000849151	4583	0.0418304	383	-14.3256	40.5521	-0.353264	0.72389	-0.00871137	0.0246596	2.72897e-05	618	0.00808981	10	-6.67244	6.17969	-1.07974	0.28026	-0.174723	0.16182	0.00191748	6.09413e-05
rs554157169	8	19987631	A	G	a	g	-0.0776	0.0258	0.002633	---	0	0.322	2	0.8515	9694	0.0133051	258	-99.8713	34.667	-2.88087	0.00396576	-0.0831013	0.0288459	0.000857025	4583	0.00653797	60	-14.6563	16.9435	-0.865012	0.387032	-0.0510527	0.0590196	0.000163622	618	0.00242718	3	-2.02408	3.57897	-0.565548	0.571701	-0.15802	0.27941	0.00052606	3.24305e-05
rs7841189	8	19987865	C	T	t	c	0.0397	0.0066	1.757e-09	+++	66.3	5.939	2	0.05134	9694	0.231059	4480	-513.622	127.417	-4.03104	5.55312e-05	-0.0316366	0.00784826	0.00167795	4583	0.175606	1610	-321.983	77.8057	-4.1383	3.49895e-05	-0.0531875	0.0128525	0.00374491	618	0.13982	173	-76.1802	25.695	-2.96479	0.00302887	-0.115384	0.0389181	0.0144572	6.12892e-09
rs151247338	8	19988226	G	A	a	g	-0.006	0.022	0.7842	-+-	0	1.946	2	0.378	9694	0.018236	354	31.836	39.7892	0.800116	0.423643	0.0201089	0.0251324	6.61076e-05	4583	0.0111772	102	-21.9936	21.4113	-1.0272	0.304328	-0.0479745	0.0467044	0.000230731	618	0.00404531	5	2.59085	4.54066	0.570588	0.568279	0.125662	0.220232	0.000535479	0.855421
rs17091895	8	19988330	A	G	a	g	-0.0303	0.011	0.005928	---	0	1.671	2	0.4336	9694	0.0789248	1530	-228.203	80.9708	-2.81834	0.00482731	-0.0348068	0.0123501	0.000820221	4583	0.0417815	383	-14.9097	40.5636	-0.367563	0.713199	-0.00906139	0.0246526	2.95435e-05	618	0.00809061	10	-6.67151	6.18032	-1.07948	0.280375	-0.174664	0.161804	0.00191656	6.77563e-05
rs564362620	8	19988401	AACTTGAACTCAGGAGTTC	A	a	aacttgaactcaggagttc	-0.0374	0.0269	0.1638	-++	82.8	11.602	2	0.003025	9694	0.0103951	202	94.1714	30.2331	3.11484	0.00184042	0.103028	0.0330763	0.00100188	4583	0.0106759	98	-38.9623	20.7773	-1.87523	0.0607605	-0.0902541	0.0481295	0.000768971	618	0.00725162	9	-3.4404	6.07097	-0.566697	0.57092	-0.0933454	0.164718	0.0005282	0.996121
rs78458743	8	19988803	T	G	t	g	-0.0458	0.0086	9.077e-08	---	79.6	9.823	2	0.007362	9694	0.113048	2192	-282.023	95.5403	-2.95187	0.00315855	-0.0308966	0.0104668	0.000899787	4583	0.103534	949	-260.491	63.067	-4.13039	3.62154e-05	-0.065492	0.0158561	0.00373061	618	0.104333	129	-81.4534	22.9372	-3.55115	0.000383549	-0.154821	0.0435974	0.0207413	4.21707e-08
rs115419362	8	19988812	G	A	a	g	-0.0055	0.022	0.8016	-+-	0	1.577	2	0.4545	9694	0.0182876	355	28.2352	39.8423	0.708675	0.478526	0.017787	0.025099	5.18608e-05	4583	0.0112863	103	-19.3919	21.5118	-0.901453	0.367347	-0.0419051	0.0464862	0.000177699	618	0.00404531	5	2.59085	4.54066	0.570588	0.568279	0.125662	0.220232	0.000535479	0.842663
rs183995161	8	19988924	A	G	a	g	-0.0774	0.0258	0.002671	---	0	0.318	2	0.8529	9694	0.013315	258	-99.7657	34.6949	-2.87551	0.00403373	-0.0828799	0.0288226	0.000853838	4583	0.0065384	60	-14.6694	16.9456	-0.865673	0.38667	-0.0510853	0.0590123	0.000163873	618	0.00242718	3	-2.02408	3.57897	-0.565548	0.571701	-0.15802	0.27941	0.00052606	3.31689e-05
rs139894713	8	19989069	C	A	a	c	0.1224	0.0223	4.342e-08	+++	0	1.323	2	0.5161	9694	0.00270177	52	-36.8217	15.5734	-2.3644	0.0180595	-0.151823	0.064212	0.000577279	4583	0.0361723	332	-149.214	37.5337	-3.97548	7.02376e-05	-0.105918	0.0266427	0.00345603	618	0.0698139	86	-59.0449	18.7485	-3.14932	0.00163652	-0.167977	0.0533377	0.0163128	1
rs146975348	8	19989178	G	A	a	g	0.0308	0.011	0.005189	+++	0	1.711	2	0.4252	9694	0.0788557	1529	-231.99	80.8935	-2.86784	0.00413283	-0.035452	0.0123619	0.000849289	4583	0.0416123	381	-14.7397	40.4637	-0.364269	0.715657	-0.00900235	0.0247135	2.90163e-05	618	0.00808981	10	-6.67244	6.17969	-1.07974	0.28026	-0.174723	0.16182	0.00191748	5.93481e-05
rs147651101	8	19989189	G	A	a	g	-0.0228	0.011	0.03873	--+	55.5	4.496	2	0.1056	9694	0.0794383	1540	76.6028	80.3715	0.95311	0.340534	0.0118588	0.0124422	9.38061e-05	4583	0.0451914	414	113.82	41.1102	2.76867	0.0056286	0.0673475	0.0243249	0.00167626	618	0.0122095	15	-3.21027	7.27855	-0.44106	0.65917	-0.0605972	0.13739	0.000319957	0.999498
rs188933986	8	19989217	C	A	a	c	-0.0106	0.0247	0.6668	-+-	0	0.68	2	0.7119	9694	0.0148212	287	23.4242	36.0379	0.649988	0.5157	0.0180362	0.0277486	4.3627e-05	4583	0.0080576	74	-7.53566	18.13	-0.415645	0.67767	-0.0229258	0.0551571	3.77785e-05	618	0.00161893	2	1.52698	2.93954	0.519463	0.603438	0.176716	0.340189	0.000443819	0.917158
rs113000473	8	19989238	C	T	t	c	0.0306	0.0097	0.001566	++-	0	1	2	0.6065	9694	0.0968629	1878	-253.342	89.9439	-2.81666	0.00485254	-0.0313158	0.011118	0.000819247	4583	0.0623765	572	-80.5838	48.8046	-1.65115	0.0987076	-0.0338319	0.0204899	0.000596174	618	0.0339426	42	7.66678	13.1529	0.582898	0.559962	0.0443171	0.076029	0.000558832	2.11784e-05
rs12682115	8	19989549	G	A	a	g	0.0452	0.0071	1.762e-10	+++	74.9	7.978	2	0.01851	9694	0.19245	3731	-539.344	118.409	-4.55493	5.24035e-06	-0.0384678	0.00844531	0.00214244	4583	0.145317	1332	-272.914	73.085	-3.7342	0.000188313	-0.0510939	0.0136827	0.00304926	618	0.11246	139	-88.2853	23.5943	-3.74181	0.000182701	-0.15859	0.0423832	0.0230282	2.39675e-09
rs78013771	8	19989712	T	C	t	c	-0.0464	0.0086	6.33e-08	---	78.5	9.313	2	0.009499	9694	0.112274	2177	-292.371	95.2708	-3.06884	0.00214888	-0.0322118	0.0104964	0.000972512	4583	0.103119	945	-256.381	62.9986	-4.06963	4.70872e-05	-0.0645988	0.0158734	0.00362167	618	0.104279	129	-81.4053	22.9398	-3.54865	0.000387217	-0.154694	0.0435923	0.020712	3.46187e-08
rs12545984	8	19989748	C	T	t	c	-0.0329	0.0075	1.138e-05	-+-	79.5	9.752	2	0.007628	9694	0.151968	2946	573.333	108.043	5.3065	1.11751e-07	0.0491145	0.00925553	0.00290778	4583	0.153371	1406	-12.3201	73.4778	-0.167671	0.866842	-0.00228193	0.0136096	6.14774e-06	618	0.155513	192	25.0329	27.4812	0.91091	0.362343	0.0331467	0.0363886	0.00136473	6.1115e-07
rs76496571	8	19989930	C	A	a	c	0.0424	0.0092	3.598e-06	+++	82.8	11.618	2	0.003	9694	0.0953002	1848	-181.117	88.3524	-2.04994	0.0403706	-0.0232018	0.0113183	0.000433936	4583	0.0941802	863	-246.23	60.1932	-4.09067	4.3013e-05	-0.067959	0.0166132	0.00365921	618	0.101043	125	-79.0024	22.6649	-3.48568	0.000490893	-0.153792	0.0441212	0.0199835	1
rs150324018	8	19990119	C	T	t	c	-0.0238	0.0186	0.2002	-++	0	1.084	2	0.5815	9694	0.0260554	505	73.0293	47.4189	1.54009	0.123539	0.0324783	0.0210886	0.000244927	4583	0.0158368	145	-2.366	25.2838	-0.0935779	0.925444	-0.0037011	0.039551	1.9149e-06	618	0.00161731	2	-1.72731	2.94339	-0.586844	0.557308	-0.199377	0.339744	0.000566424	0.994561
rs73667476	8	19990126	G	C	c	g	0.057	0.0235	0.01521	+++	0	0.557	2	0.7568	9694	0.0164992	320	-70.1956	38.1042	-1.8422	0.0654453	-0.0483465	0.0262439	0.000350446	4583	0.008964	82	-33.2089	19.0503	-1.74322	0.0812948	-0.0915062	0.0524926	0.000664514	618	8.09062e-07	0	-0.000267785	0.00209085	-0.128075	0.89809	-61.2548	478.274	2.69789e-05	0.000177387
rs10503669	8	19990179	C	A	a	c	0.0777	0.0115	1.623e-11	+++	68.4	6.33	2	0.04221	9694	0.0509986	989	-251.428	65.9637	-3.81161	0.000138063	-0.0577835	0.0151599	0.00150025	4583	0.0685158	628	-248.812	51.5593	-4.82575	1.39478e-06	-0.0935961	0.0193951	0.00509247	618	0.0987055	122	-83.6803	22.4502	-3.72737	0.000193485	-0.166029	0.0445431	0.0228509	1
rs17410962	8	19990569	G	A	a	g	0.0407	0.0066	6.147e-10	+++	67.6	6.179	2	0.04552	9694	0.232423	4506	-527.411	127.891	-4.12392	3.72485e-05	-0.0322456	0.00781917	0.00175616	4583	0.175316	1607	-336.104	77.8705	-4.3162	1.58741e-05	-0.0554279	0.0128418	0.00407381	618	0.139975	173	-76.3977	25.7287	-2.96936	0.00298421	-0.115411	0.0388671	0.0145018	4.06112e-09
rs113366380	8	19990720	C	T	t	c	0.0317	0.011	0.003936	+++	0	1.745	2	0.4179	9694	0.079692	1545	-240.247	81.2401	-2.95725	0.00310399	-0.0364013	0.0123092	0.000903068	4583	0.0420792	386	-15.5839	40.6312	-0.383545	0.701316	-0.00943967	0.0246116	3.21686e-05	618	0.00808981	10	-6.67244	6.17969	-1.07974	0.28026	-0.174723	0.16182	0.00191748	4.67672e-05
rs17489185	8	19990988	G	C	c	g	0.0451	0.0071	2.682e-10	+++	75.7	8.236	2	0.01628	9694	0.188728	3659	-516.605	117.458	-4.39822	1.09143e-05	-0.0374451	0.0085137	0.00199756	4583	0.143088	1312	-280.781	72.7027	-3.86204	0.000112446	-0.0531209	0.0137546	0.00326161	618	0.11156	138	-87.6989	23.548	-3.72425	0.000195894	-0.158156	0.0424664	0.0228126	2.48588e-09
rs17091897	8	19990991	C	T	t	c	0.0301	0.0109	0.005571	+++	0	1.529	2	0.4657	9694	0.0795756	1543	-235.58	81.2016	-2.90118	0.00371763	-0.0357281	0.012315	0.000869148	4583	0.0454512	417	-11.6817	42.2412	-0.276548	0.782128	-0.00654687	0.0236736	1.67239e-05	618	0.0166068	21	-7.71754	9.09897	-0.848177	0.39634	-0.0932168	0.109903	0.00118323	6.64023e-05
rs17091899	8	19991064	G	A	a	g	0.0304	0.011	0.005789	+++	0	1.656	2	0.437	9694	0.0788019	1528	-228.427	80.9254	-2.82269	0.00476226	-0.0348801	0.0123571	0.000822757	4583	0.0416997	382	-15.1661	40.4653	-0.374794	0.707814	-0.00926212	0.0247126	3.07174e-05	618	0.00809142	10	-6.66229	6.17973	-1.07809	0.280995	-0.174455	0.161819	0.00191163	6.59838e-05
rs17410983	8	19991182	C	T	t	c	0.0443	0.0071	4.688e-10	+++	76.9	8.674	2	0.01307	9694	0.191958	3722	-508.511	118.094	-4.30599	1.66243e-05	-0.0364624	0.00846784	0.00191466	4583	0.143963	1320	-279.105	72.8024	-3.83373	0.000126216	-0.0526593	0.0137358	0.00321396	618	0.112363	139	-88.9571	23.5751	-3.77335	0.000161069	-0.160057	0.0424177	0.0234181	3.34292e-09
rs17489226	8	19991367	A	T	a	t	-0.045	0.0071	2.72e-10	---	75.5	8.172	2	0.01681	9694	0.188736	3659	-518.843	117.496	-4.41584	1.00617e-05	-0.037583	0.00851094	0.0020136	4583	0.142982	1311	-278.397	72.6907	-3.82989	0.000128199	-0.0526876	0.0137569	0.00320754	618	0.111557	138	-87.6953	23.5475	-3.72419	0.00019594	-0.158157	0.0424674	0.0228119	2.57865e-09
rs17410996	8	19991761	T	G	t	g	-0.0454	0.0086	1.222e-07	---	79.8	9.902	2	0.007075	9694	0.112543	2182	-275.788	95.2933	-2.8941	0.00380253	-0.0303704	0.0104939	0.00086491	4583	0.10323	946	-259.314	63.0324	-4.11399	3.88884e-05	-0.0652678	0.0158649	0.00370105	618	0.104282	129	-81.3903	22.9397	-3.54801	0.000388148	-0.154667	0.0435926	0.0207046	4.81071e-08
rs114720665	8	19991868	T	C	t	c	-0.0177	0.0203	0.3826	-+-	29.4	2.833	2	0.2426	9694	0.0221445	429	-44.6365	44.2002	-1.00987	0.312557	-0.0228477	0.0226244	0.000105312	4583	0.011699	107	4.8734	21.8165	0.223382	0.823239	0.0102391	0.0458369	1.09117e-05	618	0.000809061	1	-3.30874	2.08218	-1.58907	0.112044	-0.763178	0.480266	0.00415322	0.0193356
rs142768130	8	19991886	A	G	a	g	-0.0093	0.0189	0.6215	--+	0	0.995	2	0.6082	9694	0.0250765	486	-6.93717	46.5064	-0.149166	0.881423	-0.00320743	0.0215024	2.29766e-06	4583	0.015356	141	-22.4461	24.9055	-0.90125	0.367455	-0.0361867	0.0401517	0.000177619	618	0.00329531	4	3.21502	5.05899	0.635507	0.525098	0.125619	0.197668	0.000664259	0.0668056
rs17091900	8	19991920	A	G	a	g	0.0271	0.0148	0.06812	++-	51.8	4.146	2	0.1258	9694	0.0405784	787	117.147	58.7035	1.99557	0.0459809	0.0339941	0.0170348	0.000411224	4583	0.02577	236	19.8833	32.1031	0.619358	0.535681	0.0192928	0.0311496	8.38846e-05	618	0.0105324	13	-14.1052	8.00074	-1.76299	0.0779022	-0.220353	0.124988	0.00511206	0.998971
rs17091901	8	19992050	A	G	a	g	-0.031	0.011	0.004817	---	0	1.791	2	0.4084	9694	0.0791823	1535	-235.644	81.0759	-2.90646	0.0036554	-0.0358487	0.0123341	0.000872318	4583	0.0418564	384	-13.8056	40.5541	-0.340424	0.733537	-0.00839432	0.0246584	2.53419e-05	618	0.00809547	10	-6.69803	6.1797	-1.08388	0.278419	-0.175393	0.16182	0.00193222	5.62862e-05
rs75801420	8	19992159	T	G	t	g	-0.0726	0.0112	8.052e-11	---	69	6.443	2	0.03989	9694	0.0560216	1086	-260.186	68.9745	-3.77221	0.000161809	-0.0546899	0.0144981	0.00146939	4583	0.0713809	654	-237.842	52.4501	-4.53463	5.77037e-06	-0.0864562	0.0190657	0.00449659	618	0.0993617	123	-83.8336	22.4895	-3.72768	0.000193249	-0.165752	0.0444653	0.0228546	1
rs17091903	8	19992186	G	A	a	g	0.0336	0.011	0.002165	+++	0	1.852	2	0.3962	9694	0.0800533	1552	-256.394	81.3912	-3.15014	0.00163193	-0.0387036	0.0122863	0.00102472	4583	0.0421537	386	-16.6085	40.6796	-0.408275	0.683072	-0.0100364	0.0245824	3.64506e-05	618	0.00809061	10	-6.67159	6.17969	-1.0796	0.28032	-0.174702	0.161821	0.001917	2.83111e-05
rs17091905	8	19992246	G	A	a	g	0.044	0.0061	4.404e-13	+++	55.8	4.527	2	0.104	9694	0.312541	6060	-761.387	138.915	-5.48096	4.23033e-08	-0.0394554	0.00719864	0.00310212	4583	0.218192	2000	-348.51	84.3685	-4.13081	3.61481e-05	-0.0489616	0.0118528	0.00373139	618	0.148736	184	-82.4528	26.2359	-3.14274	0.00167372	-0.119788	0.0381157	0.0162448	4.05552e-10
rs115402662	8	19992288	C	T	t	c	-0.0187	0.0147	0.2027	---	0	1.789	2	0.4088	9694	0.0421639	817	82.0732	60.2676	1.36181	0.173257	0.0225961	0.0165927	0.000191505	4583	0.0244108	224	0.139349	31.3989	0.00443802	0.996459	0.000141343	0.0318482	4.30703e-09	618	0.00242718	3	4.46945	3.58168	1.24787	0.21208	0.348402	0.279199	0.00256113	0.994435
rs75822368	8	19992411	G	T	t	g	0.0184	0.0089	0.03867	+--	56.9	4.639	2	0.09832	9694	0.126144	2446	-280.454	99.7081	-2.81275	0.00491194	-0.0282099	0.0100293	0.000816974	4583	0.0726363	666	44.6135	51.3606	0.868633	0.385048	0.0169125	0.0194702	0.000164995	618	0.0110801	14	3.48022	6.98314	0.498375	0.61822	0.0713684	0.143202	0.000408516	0.000509736
rs114964604	8	19992478	A	G	a	g	-0.0726	0.0112	7.749e-11	---	69	6.442	2	0.03992	9694	0.0560293	1086	-260.392	68.9926	-3.77421	0.000160518	-0.0547045	0.0144943	0.00147094	4583	0.0714041	654	-238.307	52.4653	-4.54218	5.56763e-06	-0.0865749	0.0190602	0.00451156	618	0.0994207	123	-83.8462	22.5007	-3.72638	0.000194247	-0.165612	0.0444431	0.0228387	1
rs73600084	8	19992481	T	C	t	c	-0.0216	0.0057	0.0001397	---	55.1	4.457	2	0.1077	9694	0.43689	8470	-374.414	148.871	-2.51501	0.0119028	-0.0168939	0.0067172	0.00065317	4583	0.301233	2761	-219.875	89.6283	-2.45319	0.0141595	-0.0273707	0.0111572	0.00131602	618	0.189846	235	-77.3759	30.0742	-2.57283	0.010087	-0.0855496	0.0332511	0.0108873	3.38881e-06
rs140801841	8	19992529	G	A	a	g	0.0045	0.0105	0.6675	+--	45.9	3.697	2	0.1575	9694	0.0863996	1675	-102.737	83.8575	-1.22514	0.220522	-0.0146098	0.011925	0.000154995	4583	0.0514333	471	56.4765	44.1433	1.27939	0.20076	0.0289826	0.0226535	0.000357935	618	0.00870146	11	5.4567	6.32789	0.862325	0.388509	0.136274	0.158031	0.00122303	0.0830071
rs79407615	8	19992588	T	G	t	g	-0.0455	0.0086	1.145e-07	---	79.6	9.825	2	0.007353	9694	0.112279	2177	-277.413	95.2369	-2.91288	0.00358114	-0.0305856	0.0105001	0.000876173	4583	0.103311	947	-258.792	63.0244	-4.10621	4.02196e-05	-0.0651527	0.0158669	0.00368708	618	0.104279	129	-81.4005	22.9396	-3.54847	0.000387475	-0.154688	0.0435927	0.0207099	4.65484e-08
rs76521193	8	19992871	A	G	a	g	0.0088	0.0221	0.6919	++-	0	0.426	2	0.8083	9694	0.0193657	375	12.7539	41.221	0.309402	0.757015	0.00750594	0.0242595	9.88537e-06	4583	0.00839668	77	6.40167	18.4448	0.347072	0.728537	0.0188168	0.0542159	2.63414e-05	618	0.000790453	1	-1.24048	2.04889	-0.60544	0.544886	-0.295496	0.488069	0.000602891	0.907763
rs140904166	8	19993054	T	A	a	t	-0.0143	0.0209	0.4956	-+-	85.6	13.845	2	0.0009855	9694	0.0210051	407	55.3951	42.4136	1.30607	0.191529	0.0307936	0.0235773	0.000176148	4583	0.011801	108	-34.2462	21.7451	-1.57489	0.115281	-0.0724253	0.0459874	0.000542378	618	0.00245874	3	11.4231	3.59028	3.18168	0.00146423	0.886192	0.27853	0.0166498	0.964676
rs148829422	8	19993227	T	C	t	c	-0.0045	0.0191	0.8125	+-+	0	0.938	2	0.6256	9694	0.0245883	477	3.24978	46.04	0.0705859	0.943727	0.00153314	0.0217202	5.14495e-07	4583	0.0149108	137	-18.865	24.557	-0.768212	0.442361	-0.0312828	0.0407216	0.000129051	618	0.00328398	4	3.18145	5.03531	0.631828	0.5275	0.125479	0.198598	0.000656589	0.166104
rs115580807	8	19993231	T	A	a	t	0.0067	0.0105	0.5223	+--	51	4.083	2	0.1298	9694	0.0869819	1686	-122.472	84.1483	-1.45542	0.145552	-0.0172959	0.0118838	0.000218738	4583	0.0513425	471	56.1432	43.9514	1.27739	0.201464	0.0290637	0.0227524	0.000356818	618	0.00869984	11	5.4524	6.32849	0.861563	0.388928	0.13614	0.158015	0.00122087	0.0410697
rs11994713	8	19993584	T	C	t	c	-0.0317	0.011	0.004102	---	0	1.655	2	0.4372	9694	0.0788855	1529	-236.538	80.8858	-2.92434	0.00345188	-0.0361539	0.0123631	0.000883082	4583	0.0414999	380	-16.9124	40.4058	-0.418564	0.675535	-0.010359	0.0247489	3.83108e-05	618	0.00808981	10	-6.67244	6.17969	-1.07974	0.28026	-0.174723	0.16182	0.00191748	4.67672e-05
rs116446986	8	19993744	C	T	t	c	-0.0356	0.0153	0.02012	--+	0	0.942	2	0.6244	9694	0.0400374	776	116.413	58.1552	2.00177	0.0453098	0.0344211	0.0171954	0.000413782	4583	0.0217423	199	39.4414	29.3258	1.34494	0.178645	0.045862	0.0340997	0.000395552	618	0.00404773	5	-3.95938	5.45298	-0.726094	0.467781	-0.133155	0.183386	0.000867127	0.999763
rs76975037	8	19993997	C	A	a	c	0.0446	0.0071	4.234e-10	+++	74.2	7.766	2	0.02059	9694	0.189704	3678	-530.33	117.481	-4.51416	6.35678e-06	-0.0384245	0.00851199	0.00210426	4583	0.143385	1314	-256.908	72.6016	-3.53861	0.000402245	-0.0487401	0.0137738	0.00273819	618	0.111555	138	-87.69	23.5471	-3.72402	0.000196073	-0.158152	0.042468	0.0228098	2.98908e-09
rs17091908	8	19994099	T	C	t	c	0.047	0.0109	1.584e-05	+++	0	0.351	2	0.8391	9694	0.0750898	1456	270.551	78.3781	3.45188	0.0005567	0.0440414	0.0127587	0.00123043	4583	0.0543292	498	120.48	45.7744	2.63204	0.00848735	0.0575003	0.0218463	0.0015149	618	0.0339773	42	5.06344	13.4708	0.375883	0.707004	0.0279036	0.0742347	0.000232382	0.999999
rs77816687	8	19994168	G	A	a	g	-0.0261	0.0266	0.3257	---	0	0.507	2	0.7762	9694	0.0128438	249	19.036	33.5138	0.568006	0.570031	0.0169484	0.0298385	3.33158e-05	4583	0.00660343	61	16.3709	16.7765	0.975824	0.329152	0.0581661	0.0596071	0.000208229	618	0.00242718	3	1.59677	3.59109	0.444649	0.656573	0.12382	0.278467	0.000325186	0.986299
rs28485108	8	19994280	T	C	t	c	0.0044	0.024	0.8552	+-+	40.6	3.367	2	0.1857	9694	0.0158566	307	9.0276	37.052	0.243647	0.807505	0.0065758	0.0269891	6.13007e-06	4583	0.00852029	78	-5.20993	18.7706	-0.277557	0.781352	-0.0147868	0.0532747	1.68463e-05	618	0.000809061	1	3.77138	2.08751	1.80664	0.0708183	0.865452	0.479039	0.00536834	0.796724
rs78131387	8	19994386	T	C	t	c	0.0497	0.011	5.709e-06	+++	0	0.28	2	0.8696	9694	0.074275	1440	287.461	77.9263	3.68888	0.000225247	0.047338	0.0128326	0.00140518	4583	0.0539093	494	121.71	45.6322	2.66719	0.00764881	0.0584498	0.0219143	0.00155563	618	0.0339773	42	5.06344	13.4708	0.375883	0.707004	0.0279036	0.0742347	0.000232382	1
rs17489268	8	19994534	T	A	a	t	0.0221	0.0063	0.0004379	+++	27	2.74	2	0.2542	9694	0.234102	4539	-258.069	127.408	-2.02554	0.0428118	-0.0158981	0.00784883	0.00042367	4583	0.23801	2182	-233.245	88.8733	-2.62447	0.00867837	-0.0295305	0.011252	0.0015062	618	0.251269	311	-67.1583	33.1191	-2.02778	0.0425823	-0.061227	0.0301941	0.006763	0.999992
rs116670503	8	19994558	G	A	a	g	0.0775	0.0258	0.002664	+++	0	0.319	2	0.8527	9694	0.0133139	258	-99.7985	34.695	-2.87645	0.00402177	-0.0829066	0.0288226	0.000854395	4583	0.0065384	60	-14.6694	16.9456	-0.865673	0.38667	-0.0510853	0.0590123	0.000163873	618	0.00242718	3	-2.02408	3.57897	-0.565548	0.571701	-0.15802	0.27941	0.00052606	3.27976e-05
rs17411024	8	19994623	G	A	a	g	0.0435	0.0071	8.272e-10	+++	70.8	6.852	2	0.03252	9694	0.190612	3696	-527.726	117.966	-4.47353	7.69399e-06	-0.037922	0.00847699	0.00206655	4583	0.144858	1328	-250.538	73.3541	-3.41545	0.000636759	-0.0465612	0.0136325	0.00255091	618	0.116266	144	-87.7268	24.4548	-3.5873	0.000334119	-0.146691	0.0408917	0.0211657	4.52266e-09
rs17091909	8	19994645	G	T	t	g	0.0442	0.0061	3.262e-13	+++	52.8	4.237	2	0.1202	9694	0.314225	6092	-783.891	138.969	-5.64075	1.6931e-08	-0.0405899	0.00719584	0.00328563	4583	0.218855	2006	-332.824	84.3178	-3.94726	7.9052e-05	-0.0468141	0.0118599	0.00340714	618	0.148724	184	-82.4575	26.2308	-3.14354	0.00166917	-0.119842	0.0381232	0.016253	3.87881e-10
rs17411031	8	19994799	C	G	c	g	-0.0223	0.0063	0.0003935	---	25.2	2.673	2	0.2628	9694	0.233963	4536	-262.964	127.401	-2.06406	0.0390121	-0.0162012	0.00784921	0.000439936	4583	0.2379	2181	-232.742	88.82	-2.62038	0.00878313	-0.0295022	0.0112587	0.00150151	618	0.251333	311	-67.1452	33.1248	-2.02704	0.0426583	-0.0611941	0.0301889	0.00675804	0.999993
rs17411045	8	19994851	T	C	t	c	-0.0222	0.0063	0.0004202	---	26.6	2.724	2	0.2562	9694	0.234364	4544	-260.157	127.607	-2.03874	0.0414756	-0.0159768	0.00783658	0.000429211	4583	0.238163	2183	-233.504	88.925	-2.62585	0.0086433	-0.0295288	0.0112454	0.00150778	618	0.251618	311	-67.2525	33.164	-2.02788	0.0425729	-0.0611469	0.0301532	0.00676362	0.999993
rs17489282	8	19995007	C	T	t	c	0.0222	0.0063	0.0004079	+++	23.8	2.626	2	0.269	9694	0.23432	4543	-264.459	127.573	-2.073	0.0381719	-0.0162496	0.00783867	0.000443757	4583	0.238057	2182	-230.261	88.8749	-2.59084	0.00957413	-0.0291516	0.0112518	0.00146785	618	0.251618	311	-67.2525	33.164	-2.02788	0.0425729	-0.0611469	0.0301532	0.00676362	0.999993
rs7007354	8	19995053	T	C	t	c	0.0232	0.0151	0.1249	++-	0	0.176	2	0.9155	9694	0.0403786	783	84.8486	58.6686	1.44623	0.148111	0.0246509	0.0170449	0.000215985	4583	0.0226713	208	18.3431	30.2919	0.605544	0.544817	0.0199903	0.0330121	8.01845e-05	618	0.00647816	8	-1.51514	5.63049	-0.269096	0.787856	-0.0477927	0.177604	0.0001191	0.997509
rs4922117	8	19995075	T	C	t	c	-0.0222	0.0063	0.0004136	---	24.8	2.658	2	0.2647	9694	0.234424	4545	-262.986	127.613	-2.06081	0.0393213	-0.0161489	0.00783618	0.000438551	4583	0.238269	2184	-231.353	88.9245	-2.60168	0.0092768	-0.0292572	0.0112455	0.00148015	618	0.251618	311	-67.2525	33.164	-2.02788	0.0425729	-0.0611469	0.0301532	0.00676362	0.999993
rs115352553	8	19995089	G	A	a	g	-0.006	0.0221	0.785	-+-	0	1.701	2	0.4273	9694	0.0182387	354	32.2053	39.709	0.811034	0.417346	0.0204245	0.0251832	6.79241e-05	4583	0.0111892	103	-21.3948	21.3864	-1.00039	0.317121	-0.0467771	0.0467588	0.000218847	618	0.00427104	5	1.5549	4.55402	0.341434	0.732777	0.0749742	0.219586	0.000191739	0.85476
rs1822200	8	19995318	G	T	t	g	0.0183	0.0064	0.004307	+++	47.7	3.823	2	0.1479	9694	0.220448	4274	-156.075	124.655	-1.25206	0.210548	-0.0100442	0.00802215	0.000161881	4583	0.23125	2120	-224.117	87.7684	-2.5535	0.0106645	-0.0290937	0.0113936	0.00142584	618	0.248839	308	-65.1351	33.0498	-1.97082	0.0487447	-0.0596318	0.0302574	0.00638836	0.99995
rs138310323	8	19995357	C	T	t	c	-0.0309	0.02	0.123	---	0	1.931	2	0.3807	9694	0.0229354	445	50.0234	44.8264	1.11594	0.264449	0.0248947	0.0223083	0.000128595	4583	0.0114555	105	22.8077	21.7039	1.05086	0.293324	0.0484178	0.0460746	0.000241483	618	0.00164401	2	4.11992	2.94219	1.40029	0.161426	0.475935	0.339883	0.00322502	0.997572
rs112145558	8	19995388	A	G	a	g	0.0635	0.012	1.118e-07	+++	0	0.049	2	0.9756	9694	0.0601906	1167	318.191	70.6902	4.50121	6.75676e-06	0.0636752	0.0141462	0.0020922	4583	0.0464701	426	117.172	42.6382	2.74805	0.00599503	0.0644504	0.0234531	0.00165139	618	0.0331691	41	8.37522	13.3314	0.628235	0.52985	0.0471246	0.0750111	0.000649143	1
rs28380413	8	19995405	G	A	a	g	-0.0341	0.0155	0.02822	--+	0	0.504	2	0.7771	9694	0.0390051	756	106.695	57.3541	1.86028	0.0628463	0.0324349	0.0174355	0.000357355	4583	0.0210044	193	36.9996	28.8745	1.28139	0.200055	0.0443781	0.0346327	0.000359058	618	0.00325243	4	-2.36215	5.08166	-0.464839	0.642047	-0.0914738	0.196786	0.000355387	0.999656
rs1372344	8	19995428	A	T	a	t	-0.0227	0.0063	0.0002837	---	19.9	2.495	2	0.2872	9694	0.238583	4626	-281.184	128.32	-2.19127	0.0284324	-0.0170766	0.00779301	0.000495834	4583	0.240581	2205	-231.216	89.2401	-2.59094	0.00957138	-0.0290334	0.0112057	0.00146796	618	0.25208	312	-67.5321	33.1272	-2.03857	0.0414931	-0.0615376	0.0301867	0.00683514	0.999994
rs1372345	8	19995437	C	A	a	c	-0.0335	0.01	0.000845	---	68.8	6.405	2	0.04065	9694	0.0620217	1202	298.335	72.6544	4.10622	4.02182e-05	0.0565172	0.0137638	0.00174113	4583	0.107134	982	13.6038	63.0907	0.215623	0.829282	0.00341766	0.0158502	1.01669e-05	618	0.140777	174	20.9757	26.2727	0.798385	0.424647	0.0303884	0.0380624	0.00104839	1.2032e-05
rs75464769	8	19995483	C	A	a	c	-0.0236	0.0105	0.02528	--+	78.6	9.343	2	0.009358	9694	0.0888999	1724	57.6472	84.5042	0.682181	0.495124	0.00807275	0.0118337	4.80557e-05	4583	0.0493015	452	158.001	42.7064	3.6997	0.000215855	0.086631	0.0234157	0.00299317	618	0.0122168	15	-3.21006	7.27869	-0.441022	0.659197	-0.0605907	0.137387	0.000319901	0.999701
rs11992311	8	19995635	C	T	t	c	-0.008	0.0074	0.2781	---	0	0.359	2	0.8357	9694	0.185935	3605	89.8951	117.356	0.766002	0.443675	0.00652715	0.00852106	6.05906e-05	4583	0.123041	1128	43.6124	65.1781	0.669127	0.503415	0.0102661	0.0153426	9.79074e-05	618	0.0703528	87	13.577	19.1831	0.707759	0.479095	0.0368949	0.0521292	0.000823885	0.989968
rs181636503	8	19995787	T	C	t	c	-0.0772	0.0258	0.002754	---	0	0.314	2	0.8546	9694	0.0133205	258	-99.4055	34.695	-2.86512	0.00416848	-0.0825802	0.0288226	0.000847679	4583	0.0065384	60	-14.6694	16.9456	-0.865673	0.38667	-0.0510853	0.0590123	0.000163873	618	0.00242718	3	-2.02408	3.57897	-0.565548	0.571701	-0.15802	0.27941	0.00052606	3.39243e-05
rs1992442	8	19995878	A	C	a	c	-0.018	0.0064	0.004945	---	46.8	3.761	2	0.1525	9694	0.220682	4279	-152.529	124.668	-1.22348	0.221149	-0.00981387	0.00802129	0.000154574	4583	0.232562	2132	-221.342	87.9029	-2.51802	0.0118015	-0.0286455	0.0113762	0.0013865	618	0.250463	310	-64.8959	33.189	-1.95535	0.0505422	-0.0589155	0.0301305	0.00628845	0.999943
rs2410618	8	19995989	G	A	a	g	0.0221	0.0063	0.000445	+++	27.5	2.759	2	0.2517	9694	0.233742	4532	-255.034	127.334	-2.00288	0.0451907	-0.0157293	0.00785336	0.000414241	4583	0.239086	2191	-235.967	88.994	-2.6515	0.00801358	-0.0297941	0.0112367	0.00153738	618	0.252888	313	-66.9206	33.2518	-2.01254	0.044163	-0.0605243	0.0300736	0.00666171	0.999992
rs73600088	8	19996001	T	C	t	c	-0.0816	0.017	1.637e-06	---	19.2	2.474	2	0.2902	9694	0.0307993	597	-201.407	52.0169	-3.87195	0.000107968	-0.0744365	0.0192245	0.00154812	4583	0.0178857	164	-70.1855	26.8116	-2.61773	0.00885165	-0.0976344	0.0372973	0.00149847	618	0.00567395	7	-10.0909	5.31122	-1.89992	0.0574436	-0.357718	0.188281	0.005937	1.87748e-07
rs1992443	8	19996076	G	A	a	g	0.0222	0.0063	0.0004217	+++	26.5	2.72	2	0.2566	9694	0.233744	4532	-257.744	127.335	-2.02413	0.0429563	-0.0158961	0.00785327	0.000423081	4583	0.238989	2191	-235.432	88.9447	-2.64694	0.00812232	-0.0297594	0.0112429	0.0015321	618	0.252889	313	-66.9197	33.2519	-2.01251	0.0441661	-0.0605232	0.0300735	0.00666151	0.999993
rs144707918	8	19996108	G	A	a	g	-0.0229	0.0185	0.2152	-++	0	1.256	2	0.5337	9694	0.0263927	512	74.0782	47.7665	1.55084	0.120941	0.032467	0.0209352	0.000248358	4583	0.0157926	145	-5.29002	25.265	-0.209382	0.83415	-0.00828742	0.0395805	9.58684e-06	618	0.00161893	2	-1.72327	2.94339	-0.58547	0.558232	-0.19891	0.339744	0.000563775	0.993818
rs74476358	8	19996469	G	A	a	g	-0.0309	0.0109	0.004498	-+-	81.2	10.659	2	0.004846	9694	0.0821955	1594	313.706	82.017	3.82489	0.000130831	0.0466353	0.0121926	0.00151072	4583	0.0441372	405	-62.7114	40.9799	-1.5303	0.125944	-0.0373425	0.0244022	0.000512094	618	0.0123617	15	10.4352	7.86906	1.3261	0.184805	0.168521	0.12708	0.00289235	0.999946
rs376293310	8	19996499	TG	T	t	tg	0.0558	0.0273	0.04129	+++	13.8	2.321	2	0.3133	9694	0.0122629	238	-57.2858	32.6245	-1.75591	0.0791035	-0.0538218	0.0306518	0.000318383	4583	0.00640563	59	-11.145	16.1354	-0.690719	0.489742	-0.0428077	0.0619756	0.000104328	618	0.00242476	3	-6.20808	3.62999	-1.71022	0.0872251	-0.471137	0.275483	0.00481061	0.000546422
rs60402080	8	19996517	T	C	t	c	0.0215	0.0151	0.1541	++-	0	0.153	2	0.9262	9694	0.0405141	785	76.094	58.7501	1.29521	0.195246	0.0220462	0.0170213	0.000173232	4583	0.0228637	210	20.0362	30.3915	0.659268	0.509724	0.0216925	0.0329039	9.50435e-05	618	0.00647816	8	-1.51514	5.63049	-0.269096	0.787856	-0.0477927	0.177604	0.0001191	0.996497
rs151225995	8	19996728	C	G	c	g	-0.0024	0.0108	0.8253	-++	34.1	3.035	2	0.2192	9694	0.0821291	1592	-81.7899	81.8006	-0.999869	0.317374	-0.0122232	0.0122248	0.000103236	4583	0.0483224	443	58.9355	42.8013	1.37696	0.168526	0.0321709	0.0233638	0.000414609	618	0.00645307	8	2.44255	5.63215	0.43368	0.664521	0.0770007	0.177552	0.000309339	0.174776
rs920588	8	19996756	C	T	t	c	0.0219	0.0063	0.0004997	+++	28.8	2.809	2	0.2455	9694	0.234043	4538	-250.859	127.391	-1.96921	0.0489286	-0.0154581	0.00784987	0.000400434	4583	0.238997	2191	-235.359	88.9869	-2.64487	0.00817227	-0.029722	0.0112376	0.0015297	618	0.252883	313	-66.9379	33.2513	-2.01309	0.0441048	-0.0605419	0.0300741	0.00666537	0.999992
rs920589	8	19996850	G	T	t	g	0.0222	0.0063	0.0004179	+++	27.9	2.776	2	0.2496	9694	0.234237	4541	-256.393	127.439	-2.01189	0.0442313	-0.0157871	0.00784691	0.000417979	4583	0.23897	2190	-237.439	88.9348	-2.66981	0.0075894	-0.0300199	0.0112442	0.00155869	618	0.252883	313	-66.9216	33.2512	-2.01261	0.0441558	-0.0605274	0.0300741	0.00666216	0.999993
rs140385059	8	19996874	G	C	c	g	-0.1164	0.0256	5.216e-06	---	0	1.061	2	0.5882	9694	0.0137985	268	143.033	35.1156	4.07321	4.63695e-05	0.115994	0.0284773	0.00171324	4583	0.00715568	66	32.5995	17.1436	1.90156	0.0572291	0.11092	0.0583309	0.000790711	618	0.000809061	1	2.65289	2.09026	1.26917	0.204381	0.607183	0.47841	0.00264933	1
rs144014188	8	19996931	G	A	a	g	0.0025	0.0191	0.8968	-+-	0	1.251	2	0.5351	9694	0.024559	476	12.2383	45.871	0.266797	0.789625	0.00581625	0.0218003	7.35036e-06	4583	0.015365	141	-22.2179	24.8846	-0.89284	0.371943	-0.0358793	0.0401856	0.00017432	618	0.00328155	4	3.17958	5.0336	0.631672	0.527601	0.125491	0.198665	0.000656265	0.251623
rs4425772	8	19996989	C	T	t	c	0.0222	0.0063	0.00042	+++	28	2.779	2	0.2493	9694	0.234256	4542	-256.202	127.449	-2.01024	0.0444063	-0.0157729	0.00784628	0.000417291	4583	0.238985	2191	-237.461	88.9411	-2.66987	0.00758797	-0.0300185	0.0112434	0.00155876	618	0.252888	313	-66.9208	33.2519	-2.01254	0.0441627	-0.0605242	0.0300735	0.00666173	0.999993
rs4628269	8	19996998	C	T	t	c	0.0221	0.0063	0.0004434	+++	29	2.817	2	0.2445	9694	0.234308	4543	-253.519	127.451	-1.98915	0.0466847	-0.0156072	0.00784617	0.000408583	4583	0.239094	2192	-237.966	88.993	-2.67398	0.00749561	-0.0300471	0.0112368	0.00156357	618	0.252887	313	-66.9165	33.2518	-2.01242	0.044176	-0.0605206	0.0300736	0.00666089	0.999992
rs2410619	8	19997042	C	A	a	c	0.0221	0.0063	0.0004434	+++	29	2.817	2	0.2445	9694	0.234308	4543	-253.519	127.451	-1.98915	0.0466847	-0.0156072	0.00784617	0.000408583	4583	0.239094	2192	-237.962	88.993	-2.67395	0.00749646	-0.0300467	0.0112368	0.00156352	618	0.252888	313	-66.9208	33.2519	-2.01254	0.0441627	-0.0605242	0.0300735	0.00666173	0.999992
rs4320561	8	19997126	C	A	a	c	0.0222	0.0063	0.0004204	+++	28	2.779	2	0.2492	9694	0.234259	4542	-256.156	127.449	-2.00987	0.0444445	-0.0157701	0.0078463	0.000417141	4583	0.238986	2191	-237.468	88.9409	-2.66995	0.00758627	-0.0300194	0.0112434	0.00155885	618	0.252887	313	-66.9165	33.2518	-2.01242	0.044176	-0.0605206	0.0300736	0.00666089	0.999993
rs2410620	8	19997149	C	T	t	c	0.0229	0.0063	0.0002751	+++	24.5	2.65	2	0.2659	9694	0.235077	4558	-270.675	127.578	-2.12164	0.033868	-0.0166301	0.00783834	0.000464824	4583	0.239288	2193	-241.166	89.0265	-2.70892	0.00675023	-0.0304282	0.0112326	0.00160469	618	0.252845	313	-66.8513	33.2486	-2.01065	0.0443622	-0.0604733	0.0300765	0.00664921	0.999995
rs2410621	8	19997171	T	C	t	c	-0.0221	0.0063	0.0004436	---	29	2.816	2	0.2446	9694	0.234308	4543	-253.514	127.451	-1.98911	0.0466887	-0.0156069	0.00784617	0.000408568	4583	0.239093	2192	-237.971	88.9927	-2.67405	0.00749417	-0.0300479	0.0112369	0.00156364	618	0.252879	313	-66.902	33.2513	-2.01201	0.0442188	-0.0605092	0.030074	0.0066582	0.999992
rs2410622	8	19997262	T	C	t	c	-0.0156	0.0161	0.3319	+--	0	0.427	2	0.8079	9694	0.992817	139	5.45882	18.9932	0.28741	0.773799	0.0151322	0.0526505	8.52997e-06	4583	0.914858	780	-57.983	52.9664	-1.09471	0.273642	-0.020668	0.0188799	0.000262059	618	0.843822	193	-7.80087	26.4328	-0.295121	0.767901	-0.011165	0.0378318	0.000143251	0.0142377
rs10217035	8	19997308	T	G	t	g	-0.0071	0.0181	0.6952	-++	0	0.26	2	0.8779	9694	0.0283003	549	-28.2715	49.5974	-0.57002	0.568664	-0.0114929	0.0201624	3.35525e-05	4583	0.0145564	133	6.10933	24.4151	0.250228	0.802411	0.0102489	0.0409583	1.36921e-05	618	0.00161731	2	0.472035	2.90763	0.162344	0.871035	0.0558338	0.343923	4.33479e-05	0.094166
rs2410623	8	19997378	A	G	a	g	-0.0228	0.0063	0.0002903	---	25.7	2.692	2	0.2603	9694	0.235125	4559	-268.007	127.578	-2.10073	0.0356651	-0.0164662	0.00783833	0.000455705	4583	0.239397	2194	-241.666	89.0789	-2.71295	0.00666877	-0.0304556	0.011226	0.00160946	618	0.252888	313	-66.9208	33.2519	-2.01254	0.0441627	-0.0605242	0.0300735	0.00666173	0.999995
rs17411113	8	19997495	C	G	c	g	-0.0434	0.0071	1.043e-09	---	74	7.688	2	0.0214	9694	0.191795	3719	-512.15	117.778	-4.34843	1.37114e-05	-0.0369206	0.00849055	0.00195259	4583	0.145	1329	-258.134	72.9093	-3.54048	0.000399397	-0.0485601	0.0137157	0.00274109	618	0.113186	140	-87.4598	23.8144	-3.67256	0.000240135	-0.154216	0.0419914	0.0221837	4.69844e-09
rs78704858	8	19997518	C	T	t	c	0.0311	0.011	0.004846	+++	0	1.785	2	0.4097	9694	0.0789439	1531	-235.05	80.9014	-2.90539	0.00366795	-0.0359127	0.0123607	0.000871675	4583	0.041507	380	-13.6331	40.4142	-0.337335	0.735864	-0.00834695	0.0247438	2.48841e-05	618	0.00808981	10	-6.67244	6.17969	-1.07974	0.28026	-0.174723	0.16182	0.00191748	5.48154e-05
rs73606088	8	19997623	G	T	t	g	0.0496	0.0132	0.0001739	+++	28.2	2.784	2	0.2486	9694	0.0534676	1037	-204.153	67.7751	-3.01221	0.00259352	-0.0444442	0.0147547	0.000936949	4583	0.0276671	254	-67.4491	33.0769	-2.03916	0.041434	-0.0616491	0.0302326	0.000909289	618	0.00726456	9	-12.6	6.59886	-1.90942	0.0562084	-0.289355	0.151541	0.0059965	3.7145e-06
rs73606089	8	19997669	G	A	a	g	0.0496	0.0132	0.0001741	+++	28.2	2.784	2	0.2486	9694	0.053468	1037	-204.141	67.7756	-3.01201	0.00259521	-0.044441	0.0147546	0.000936826	4583	0.0276671	254	-67.4491	33.0769	-2.03916	0.041434	-0.0616491	0.0302326	0.000909289	618	0.00726456	9	-12.6	6.59886	-1.90942	0.0562084	-0.289355	0.151541	0.0059965	3.7145e-06
rs34564316	8	19997710	C	T	t	c	0.0219	0.0063	0.0004892	+++	28	2.777	2	0.2494	9694	0.233643	4530	-252.621	127.426	-1.9825	0.0474238	-0.015558	0.00784771	0.000405854	4583	0.238579	2187	-234.52	88.9309	-2.6371	0.00836172	-0.0296534	0.0112447	0.00152073	618	0.252891	313	-66.9098	33.251	-2.01227	0.0441918	-0.0605175	0.0300743	0.0066599	0.999992
rs17411126	8	19997761	T	C	t	c	-0.0221	0.0063	0.000437	---	29.3	2.83	2	0.243	9694	0.234815	4553	-253.896	127.647	-1.98905	0.0466954	-0.0155825	0.00783413	0.000408543	4583	0.239477	2195	-238.906	89.1014	-2.68128	0.00733402	-0.0300925	0.0112232	0.00157212	618	0.253236	313	-67.0163	33.2957	-2.01276	0.04414	-0.060451	0.0300339	0.00666315	0.999992
rs17411133	8	19997820	T	A	a	t	0.0218	0.0063	0.0005107	+++	35.8	3.113	2	0.2108	9694	0.237605	4607	-244.619	127.961	-1.91167	0.0559184	-0.0149395	0.0078149	0.000377374	4583	0.240182	2202	-241.152	89.0496	-2.70806	0.00676768	-0.0304107	0.0112297	0.00160368	618	0.253694	314	-68.1776	33.2611	-2.04977	0.0403873	-0.0616264	0.0300651	0.00691043	0.999991
rs17489373	8	19997833	G	A	a	g	0.0222	0.0063	0.0004108	+++	29.6	2.841	2	0.2415	9694	0.234308	4543	-254.544	127.449	-1.99722	0.0458016	-0.0156707	0.00784625	0.000411904	4583	0.239162	2192	-240.096	88.9707	-2.6986	0.00696324	-0.0303313	0.0112397	0.00159248	618	0.252912	313	-66.9356	33.2496	-2.01312	0.0441015	-0.0605458	0.0300756	0.00666558	0.999993
rs112752412	8	19997954	A	G	a	g	0.0112	0.0224	0.6155	++-	0	0.463	2	0.7934	9694	0.0189385	367	15.3837	40.7461	0.37755	0.705765	0.00926592	0.0245422	1.47196e-05	4583	0.00829075	76	8.3151	18.3194	0.453895	0.649904	0.0247767	0.0545869	4.50516e-05	618	0.000790453	1	-1.24048	2.04889	-0.60544	0.544886	-0.295496	0.488069	0.000602891	0.934966
rs17091926	8	19997986	C	T	t	c	0.0321	0.011	0.003706	+++	0	1.721	2	0.423	9694	0.0787739	1527	-240.006	80.81	-2.97	0.00297799	-0.0367529	0.0123747	0.000910874	4583	0.0413155	379	-16.0342	40.3206	-0.397666	0.690876	-0.0098626	0.0248012	3.45809e-05	618	0.00809142	10	-6.66796	6.17967	-1.07902	0.280581	-0.174607	0.161821	0.00191492	4.20728e-05
rs17411168	8	19998089	T	C	t	c	-0.0228	0.0063	0.0002905	---	25.8	2.695	2	0.2599	9694	0.235077	4558	-267.841	127.579	-2.09941	0.0357807	-0.0164558	0.00783828	0.000455135	4583	0.239507	2195	-241.814	89.0815	-2.71453	0.00663701	-0.0304724	0.0112257	0.00161134	618	0.25289	313	-66.9155	33.2522	-2.01236	0.0441817	-0.0605182	0.0300732	0.00666053	0.999995
rs34932218	8	19998150	A	G	a	g	-0.0228	0.0063	0.0002785	---	25.1	2.669	2	0.2634	9694	0.235246	4561	-269.887	127.591	-2.11525	0.0344085	-0.0165784	0.00783755	0.000462029	4583	0.239384	2194	-241.413	89.0208	-2.71187	0.00669046	-0.0304634	0.0112333	0.00160819	618	0.25289	313	-66.9155	33.2522	-2.01236	0.0441817	-0.0605182	0.0300732	0.00666053	0.999995
rs140426714	8	19998333	GTATTTT	G	g	gtatttt	0.0268	0.0065	3.525e-05	+++	21.9	2.56	2	0.278	9694	0.210691	4085	-309.796	122.733	-2.52415	0.0115978	-0.0205662	0.00814777	0.000657925	4583	0.227059	2081	-256.633	87.2283	-2.94209	0.00326008	-0.0337286	0.0114642	0.00189282	618	0.251175	310	-71.2737	33.0739	-2.15499	0.031163	-0.0651567	0.0302353	0.0076381	0.999999
rs200646600	8	19998342	TTTTTA	T	t	ttttta	-0.0277	0.0198	0.1618	---	0	1.746	2	0.4176	9694	0.0235407	456	51.8355	45.3494	1.14303	0.253028	0.0252049	0.022051	0.000134914	4583	0.0120551	110	14.8273	22.2151	0.667445	0.504488	0.0300447	0.0450145	9.74159e-05	618	0.00167718	2	4.10853	2.94071	1.39712	0.162377	0.475097	0.340054	0.00321044	0.996222
rs114567718	8	19998423	G	A	a	g	0.0408	0.0161	0.01125	++-	0	0.908	2	0.635	9694	0.0354839	688	-133.613	54.8191	-2.43734	0.0147957	-0.0444615	0.0182418	0.000613448	4583	0.0208039	191	-26.8179	28.901	-0.927924	0.353447	-0.032107	0.0346009	0.000188288	618	0.0032678	4	2.9973	4.10837	0.72956	0.465659	0.177579	0.243406	0.000875423	0.000129009
rs34716293	8	19998568	C	T	t	c	-0.033	0.009	0.0002627	---	61.3	5.173	2	0.0753	9694	0.0867555	1682	352.483	84.3808	4.17729	2.94999e-05	0.0495053	0.011851	0.00180192	4583	0.119438	1095	26.2206	66.4138	0.394806	0.692986	0.00594463	0.0150571	3.40852e-05	618	0.142177	176	24.9806	26.5356	0.941402	0.346499	0.035477	0.0376853	0.00145763	4.82561e-06
rs2165558	8	19998749	T	G	t	g	0.0058	0.0064	0.3632	+--	77.8	8.999	2	0.01111	9694	0.215822	4184	308.622	123.888	2.49113	0.0127338	0.0201078	0.00807178	0.000640822	4583	0.245704	2252	-120.024	89.0345	-1.34806	0.177638	-0.0151409	0.0112316	0.000397393	618	0.279614	346	-46.3609	34.5284	-1.34269	0.179373	-0.0388866	0.0289617	0.00296516	0.0173448
rs4523270	8	19999028	T	C	t	c	0.0057	0.0064	0.3755	+--	78.9	9.467	2	0.008795	9694	0.217498	4217	313.367	124.151	2.52407	0.0116004	0.0203306	0.00805469	0.000657883	4583	0.24623	2257	-128.033	89.0409	-1.43791	0.15046	-0.0161488	0.0112308	0.000452127	618	0.278771	345	-46.5241	34.5436	-1.34682	0.178038	-0.038989	0.0289489	0.00298343	0.0182232
rs73606091	8	20000747	C	A	a	c	0.0873	0.0173	4.343e-07	+++	13.5	2.312	2	0.3148	9694	0.0298879	579	-211.188	51.1661	-4.12751	3.66718e-05	-0.0806688	0.0195442	0.00175922	4583	0.0175433	161	-71.2272	26.5388	-2.68389	0.00727708	-0.101131	0.0376807	0.00157517	618	0.00566505	7	-10.0845	5.30943	-1.89936	0.0575168	-0.357734	0.188344	0.00593352	9.31476e-08
rs10108800	8	20000819	C	T	t	c	0.0075	0.0079	0.3477	+++	0	0.398	2	0.8194	9694	0.116496	2259	-51.048	95.8196	-0.532751	0.594206	-0.00555994	0.0104363	2.93086e-05	4583	0.168068	1541	-41.7057	75.8797	-0.549629	0.582574	-0.00724342	0.0131787	6.60599e-05	618	0.219658	271	-25.5889	30.7108	-0.833223	0.404719	-0.0271313	0.0325619	0.00114188	0.984859
rs2103325	8	20000832	C	T	t	c	0.0281	0.0073	0.0001258	+++	28.8	2.807	2	0.2457	9694	0.139948	2713	-201.524	104.984	-1.91956	0.0549137	-0.0182842	0.00952522	0.000380494	4583	0.189791	1740	-263.224	80.458	-3.27157	0.00106951	-0.0406619	0.0124289	0.00234052	618	0.244766	303	-57.6317	32.613	-1.76714	0.0772046	-0.0541852	0.0306626	0.00513616	0.999997
rs113280406	8	20000895	G	T	t	g	-0.0293	0.0109	0.007274	-+-	74.1	7.725	2	0.02101	9694	0.0815838	1582	291.535	81.8299	3.5627	0.000367059	0.0435379	0.0122205	0.0013107	4583	0.0431825	396	-51.5517	40.6265	-1.26892	0.20447	-0.0312338	0.0246145	0.0003521	618	0.0113261	14	6.09879	7.7078	0.791249	0.428799	0.102656	0.129739	0.00102973	0.999918
rs1581675	8	20000988	T	A	a	t	0.0285	0.0073	0.0001044	+++	25.5	2.686	2	0.2611	9694	0.140065	2716	-207.756	104.988	-1.97885	0.0478334	-0.0188483	0.00952487	0.000404361	4583	0.189795	1740	-263.234	80.459	-3.27165	0.00106921	-0.0406624	0.0124287	0.00234063	618	0.244765	303	-57.6299	32.6127	-1.7671	0.0772117	-0.0541844	0.0306629	0.00513592	0.999998
rs575620667	8	20001461	A	C	a	c	-0.0762	0.0257	0.003043	---	0	0.299	2	0.8612	9694	0.0134062	260	-98.4782	34.7935	-2.83036	0.00464953	-0.0813475	0.028741	0.000827236	4583	0.00653884	60	-14.6753	16.9475	-0.865929	0.386529	-0.0510949	0.0590059	0.000163969	618	0.00242718	3	-2.02408	3.57897	-0.565548	0.571701	-0.15802	0.27941	0.00052606	3.67212e-05
rs114863216	8	20001476	C	T	t	c	0.0318	0.011	0.003895	+++	0	1.833	2	0.3998	9694	0.0792524	1537	-241.374	80.9971	-2.98003	0.00288223	-0.0367918	0.0123461	0.000917034	4583	0.0417182	382	-13.9606	40.501	-0.344697	0.730322	-0.00851084	0.0246908	2.59821e-05	618	0.00808819	10	-6.67167	6.17845	-1.07983	0.280219	-0.174773	0.161853	0.00191781	4.55464e-05
rs4490856	8	20001609	T	C	t	c	-0.0232	0.0069	0.0007999	---	49.1	3.932	2	0.14	9694	0.842997	3044	-135.779	108.094	-1.25612	0.209072	-0.0116206	0.00925118	0.000162933	4583	0.704436	2709	-279.08	88.6933	-3.14657	0.00165196	-0.035477	0.0112748	0.00216508	618	0.579941	519	-69.2693	36.0367	-1.92218	0.0545826	-0.0533396	0.0277495	0.00607696	1.16111e-05
rs894212	8	20001655	C	T	t	c	0.0076	0.0079	0.3391	+++	0	0.387	2	0.8239	9694	0.117162	2272	-53.9627	96.0406	-0.561874	0.574202	-0.00585038	0.0104123	3.26004e-05	4583	0.168804	1547	-41.1849	75.9879	-0.541993	0.587824	-0.00713262	0.01316	6.42371e-05	618	0.219648	271	-25.5383	30.7105	-0.83158	0.405646	-0.027078	0.0325621	0.00113738	0.98545
rs2119690	8	20002028	G	A	a	g	0.0356	0.0057	5.391e-10	+++	0	0.363	2	0.8342	9694	0.33651	6524	-676.528	141.793	-4.77125	1.8309e-06	-0.0336495	0.00705255	0.00235076	4583	0.30334	2780	-348.272	95.6317	-3.64181	0.000270726	-0.0380817	0.0104568	0.00290024	618	0.290554	359	-57.6931	34.0835	-1.6927	0.090513	-0.0496632	0.0293397	0.00471254	3.2885e-09
rs2165556	8	20002116	C	T	t	c	0.0284	0.0074	0.0001316	+++	36.8	3.166	2	0.2053	9694	0.13454	2608	-187.418	103.292	-1.81445	0.069609	-0.0175662	0.0096813	0.000339965	4583	0.186441	1709	-269.943	80.0536	-3.37202	0.000746182	-0.042122	0.0124916	0.00248645	618	0.244766	303	-57.6317	32.613	-1.76714	0.0772046	-0.0541852	0.0306626	0.00513616	0.999997
rs114140015	8	20002269	C	A	a	c	-0.0271	0.0198	0.1707	---	0	1.731	2	0.4208	9694	0.0234474	455	49.6601	45.2402	1.0977	0.272337	0.0242637	0.0221042	0.000124426	4583	0.012096	111	15.4674	22.2896	0.693926	0.487728	0.0311323	0.0448639	0.000105299	618	0.00168204	2	4.08187	2.94483	1.38611	0.165713	0.470693	0.339578	0.00316004	0.995857
rs12541912	8	20002280	G	C	c	g	0.0011	0.0066	0.867	-++	75.1	8.046	2	0.0179	9694	0.192761	3737	187.045	118.759	1.57499	0.115259	0.013262	0.00842038	0.000256153	4583	0.232161	2128	-162.542	87.0365	-1.86752	0.0618296	-0.0214567	0.0114894	0.000762654	618	0.277585	343	-49.8293	34.3374	-1.45117	0.146733	-0.0422621	0.0291228	0.00346363	0.782763
rs73667477	8	20002295	T	C	t	c	0.0411	0.0279	0.1407	++-	8	2.173	2	0.3373	9694	0.010996	213	47.5472	30.999	1.53383	0.125071	0.0494801	0.0322591	0.000242941	4583	0.00774973	71	9.95931	17.712	0.562292	0.573917	0.0317464	0.0564589	6.9139e-05	618	0.00242718	3	-4.64154	3.58611	-1.29431	0.195558	-0.360923	0.278854	0.00275533	0.996983
rs77109480	8	20002504	G	A	a	g	0.0325	0.011	0.003193	+++	0	1.725	2	0.4221	9694	0.0790881	1533	-243.627	80.8521	-3.01325	0.00258469	-0.0372686	0.0123683	0.000937594	4583	0.0414911	380	-16.8196	40.3986	-0.416342	0.67716	-0.0103059	0.0247534	3.79053e-05	618	0.00808819	10	-6.67167	6.17845	-1.07983	0.280219	-0.174773	0.161853	0.00191781	3.78519e-05
rs6983170	8	20002650	T	C	t	c	0.0786	0.0107	1.798e-13	+++	0	0.823	2	0.6625	9694	0.0776699	1506	541.399	80.0443	6.76375	1.34468e-11	0.0845	0.0124931	0.00472411	4583	0.0561515	515	136.968	46.7324	2.9309	0.00337987	0.0627165	0.0213984	0.00187845	618	0.0340178	42	11.2636	13.4689	0.836265	0.403006	0.0620884	0.0742448	0.00115023	1
rs74869266	8	20002686	A	C	a	c	-0.118	0.0221	9.511e-08	---	0	1.201	2	0.5485	9694	0.00270275	52	-33.6409	15.5614	-2.16182	0.0306321	-0.138922	0.0642617	0.000482596	4583	0.0371794	341	-148.806	38.0017	-3.91578	9.0112e-05	-0.103042	0.0263146	0.00335302	618	0.071394	88	-58.7595	18.9002	-3.10893	0.00187765	-0.164492	0.0529095	0.0158971	1
rs57549203	8	20002719	CT	C	ct	c	-0.0296	0.0073	5.045e-05	---	0	0.548	2	0.7603	9694	0.202039	3917	-466	120	-3.88333	0.000103036	-0.032361	0.00833332	0.00155723	4583	0.116688	1070	-88.1109	63.9507	-1.37779	0.168267	-0.0215446	0.015637	0.000415114	618	0.0449385	56	-0.330418	14.8047	-0.0223184	0.982194	-0.00150751	0.0675459	8.19258e-07	1.58141e-06
rs62500088	8	20002741	G	T	t	g	-0.0239	0.0153	0.1183	--+	0	0.273	2	0.8726	9694	0.0394652	765	85.8793	57.837	1.48485	0.137583	0.025673	0.01729	0.000227673	4583	0.0225659	207	18.5014	30.1739	0.613159	0.539771	0.0203209	0.0331412	8.22139e-05	618	0.00692395	9	-2.08561	5.74408	-0.363089	0.716538	-0.0632111	0.174092	0.000216832	0.997694
rs75665236	8	20002824	G	A	a	g	-0.0284	0.026	0.2756	--+	0	1.14	2	0.5654	9694	0.0139818	271	23.4755	34.8944	0.672758	0.501101	0.0192798	0.0286579	4.67372e-05	4583	0.00644851	59	19.6926	16.0251	1.22886	0.219123	0.0766838	0.0624023	0.000330222	618	0.000791262	1	-1.24175	2.05099	-0.60544	0.544886	-0.295194	0.487569	0.000602891	0.990312
rs79236614	8	20002949	C	G	c	g	-0.0422	0.0092	4.244e-06	---	83	11.738	2	0.002826	9694	0.0944075	1830	-173.66	87.942	-1.97472	0.0483003	-0.0224548	0.0113711	0.000402675	4583	0.0949571	870	-249.323	60.398	-4.128	3.65936e-05	-0.0683466	0.0165568	0.0037263	618	0.102629	127	-78.7189	22.7726	-3.45673	0.000546768	-0.151793	0.0439123	0.019653	1
rs34818360	8	20003236	G	A	a	g	0.0291	0.0074	8.102e-05	+++	35	3.078	2	0.2146	9694	0.138155	2679	-201.953	104.399	-1.93442	0.0530609	-0.0185291	0.0095786	0.00038641	4583	0.188642	1729	-275.174	80.2758	-3.42786	0.000608359	-0.042701	0.0124571	0.00256948	618	0.244765	303	-57.6047	32.611	-1.76642	0.0773256	-0.0541663	0.0306645	0.00513197	0.999998
rs78857324	8	20003334	C	T	t	c	0.0316	0.011	0.004109	+++	0	1.814	2	0.4037	9694	0.0794175	1540	-239.979	81.0633	-2.96039	0.00307254	-0.0365194	0.012336	0.000904986	4583	0.0417165	382	-13.996	40.4994	-0.345586	0.729654	-0.00853312	0.0246917	2.61163e-05	618	0.00808819	10	-6.67167	6.17845	-1.07983	0.280219	-0.174773	0.161853	0.00191781	4.80209e-05
rs77389299	8	20003364	C	A	a	c	0.0327	0.011	0.003087	+++	0	1.73	2	0.421	9694	0.0790987	1534	-244.568	80.8753	-3.02401	0.00249445	-0.0373911	0.0123647	0.000944306	4583	0.0414963	380	-16.8872	40.4034	-0.417966	0.675972	-0.0103448	0.0247504	3.82015e-05	618	0.00808819	10	-6.67167	6.17845	-1.07983	0.280219	-0.174773	0.161853	0.00191781	3.59038e-05
rs76524625	8	20003478	G	A	a	g	0.0059	0.0106	0.5785	+--	42.9	3.501	2	0.1737	9694	0.0865819	1679	-109.669	83.675	-1.31065	0.189974	-0.0156636	0.011951	0.000177387	4583	0.0515157	472	51.546	44.0338	1.1706	0.241759	0.0265841	0.0227098	0.000299651	618	0.00888188	11	5.47599	6.44565	0.849564	0.395568	0.131804	0.155143	0.0011871	0.0537755
rs139318485	8	20003503	T	C	t	c	-0.077	0.0258	0.002864	---	0	0.283	2	0.8681	9694	0.0133643	259	-98.4303	34.6693	-2.83912	0.00452376	-0.0818917	0.028844	0.000832365	4583	0.00656099	60	-15.088	16.9291	-0.891251	0.372795	-0.0526462	0.0590701	0.0001737	618	0.00242718	3	-2.02408	3.57897	-0.565548	0.571701	-0.15802	0.27941	0.00052606	3.46969e-05
rs143647352	8	20003619	C	T	t	c	0.0358	0.0184	0.05187	+++	0	0.84	2	0.6569	9694	0.026935	522	-104.099	48.4456	-2.14879	0.0316513	-0.0443547	0.0206417	0.000476795	4583	0.0140693	129	-1.32849	24.0647	-0.0552047	0.955975	-0.00229401	0.0415546	6.66425e-07	618	0.00323544	4	-0.0431126	4.10226	-0.0105095	0.991615	-0.00256188	0.243768	1.8166e-07	0.00073153
rs4083261	8	20003715	T	C	t	c	-0.0104	0.0055	0.05757	---	36.2	3.133	2	0.2087	9694	0.461335	8944	-86.344	149.502	-0.577544	0.563572	-0.00386312	0.00668887	3.44441e-05	4583	0.386519	3543	-212.579	99.3884	-2.13887	0.0324458	-0.0215204	0.0100615	0.00100039	618	0.331425	410	-48.7951	36.0599	-1.35317	0.176002	-0.0375256	0.0277316	0.00301162	0.000860916
rs3844510	8	20003850	A	C	a	c	-0.0295	0.0074	5.902e-05	---	34.2	3.041	2	0.2186	9694	0.13908	2696	-209.615	104.704	-2.00198	0.0452874	-0.0191203	0.00955073	0.000413869	4583	0.188891	1731	-278.773	80.3345	-3.47016	0.000520157	-0.0431963	0.012448	0.00263328	618	0.244739	302	-57.6458	32.608	-1.76784	0.0770876	-0.0542149	0.0306673	0.00514023	0.999998
rs141887619	8	20004030	A	C	a	c	0.0071	0.0214	0.7409	+-+	9	2.197	2	0.3333	9694	0.0196105	380	36.5768	40.9641	0.892897	0.371912	0.0217971	0.0244116	8.23281e-05	4583	0.0117948	108	-23.747	21.8258	-1.08802	0.276585	-0.0498503	0.0458173	0.000258866	618	0.00404531	5	2.59085	4.54066	0.570588	0.568279	0.125662	0.220232	0.000535479	0.883361
rs150630701	8	20004032	G	A	a	g	0.0815	0.0262	0.001855	+++	0	0.359	2	0.8356	9694	0.013032	253	-101.742	34.0401	-2.98887	0.00280008	-0.0878045	0.0293771	0.000922487	4583	0.0065611	60	-15.0896	16.9291	-0.891341	0.372746	-0.0526515	0.0590701	0.000173735	618	0.00242799	3	-2.02193	3.57895	-0.564951	0.572107	-0.157854	0.279411	0.000524949	2.40561e-05
rs4507780	8	20004086	G	A	a	g	-0.002	0.0145	0.8924	-++	35.1	3.083	2	0.2141	9694	0.00638818	124	38.0665	22.3648	1.70207	0.0887415	0.0761051	0.0447131	0.000299159	4583	0.103326	947	-20.0296	58.3064	-0.343523	0.731205	-0.00589169	0.0171508	2.58054e-05	618	0.203387	251	-8.69	29.5794	-0.293786	0.768921	-0.00993213	0.0338074	0.000141958	0.24432
rs6651485	8	20004343	A	G	a	g	-0.0083	0.0079	0.2934	---	0	0.267	2	0.8751	9694	0.117331	2275	-50.7569	95.9636	-0.528919	0.596862	-0.00551166	0.0104206	2.88884e-05	4583	0.166201	1523	-61.5605	75.6971	-0.813248	0.416076	-0.0107435	0.0132106	0.000144626	618	0.218132	270	-20.065	30.6117	-0.655469	0.512166	-0.0214124	0.0326673	0.000706644	0.988972
rs1237930316	8	20004569	CT	C	ct	c	-0.0191	0.0337	0.5709	--+	0	0.548	2	0.7603	9694	0.00773582	150	-4.36415	26.1701	-0.166761	0.867558	-0.00637217	0.0382115	2.87165e-06	4583	0.0044556	41	-12.485	13.613	-0.917133	0.359073	-0.0673717	0.073459	0.000183935	618	0.00162217	2	0.0484492	2.94567	0.0164476	0.986877	0.00558364	0.339481	4.44939e-07	0.051985
rs2410625	8	20004709	C	T	t	c	0.0225	0.0076	0.003245	+++	64.6	5.656	2	0.05912	9694	0.122993	2385	-69.7299	99.321	-0.702066	0.482638	-0.00706866	0.0100684	5.08981e-05	4583	0.181323	1662	-259.635	78.6417	-3.30149	0.000961732	-0.0419814	0.0127159	0.00238352	618	0.24232	300	-55.6058	32.4973	-1.71109	0.0870646	-0.0526533	0.0307718	0.00481551	0.999963
rs114232379	8	20004990	C	G	c	g	0.027	0.015	0.07175	++-	50.6	4.053	2	0.1318	9694	0.0404613	784	113.429	58.3788	1.94298	0.0520186	0.0332823	0.0171295	0.000389836	4583	0.0248986	228	20.8584	31.4514	0.663194	0.507206	0.0210863	0.0317951	9.6179e-05	618	0.0105566	13	-14.0151	7.98552	-1.75506	0.0792487	-0.219781	0.125227	0.00506619	0.998871
rs4644277	8	20005059	T	C	t	c	-0.0238	0.0076	0.001878	---	61.3	5.162	2	0.07569	9694	0.123322	2391	-89.2777	99.4089	-0.898086	0.36914	-0.00903426	0.0100595	8.32877e-05	4583	0.181352	1662	-261.915	78.6421	-3.33047	0.000866987	-0.0423498	0.0127158	0.00242555	618	0.242324	300	-55.6158	32.4981	-1.71136	0.0870154	-0.0526602	0.0307711	0.00481701	0.999977
rs4389957	8	20005235	G	A	a	g	0.0276	0.0102	0.006793	+++	0	0.624	2	0.7321	9694	0.962008	737	-53.7371	53.652	-1.00159	0.316544	-0.0186682	0.0186386	0.000103591	4583	0.766931	2136	-155.478	74.2879	-2.09291	0.0363574	-0.0281729	0.0134611	0.000957853	618	0.592725	503	-56.6537	35.3604	-1.60218	0.109116	-0.0453099	0.0282802	0.004222	7.80917e-05
[truncated: 517 more rows]

## Sheet: Table S6
Table S6: Meta-analysis results from structured association testing.
RSID	Chr	Pos	REF	ALT	Allele1	Allele2	Effect	StdErr	P-value	Direction	HetISq	HetChiSq	HetDf	HetPVal
rs3208305	8	19966137	A	T	a	t	-0.0519	0.004	1.225e-37	-----	57.3	9.362	4	0.05266
[truncated: 1,877 more rows]

## Sheet: Table S7
Table S7: Meta-analysis results from structured association testing conditional on rs3208305.
[truncated: 1,879 more rows]

[truncated: 2 more sheets: Table S8, Table S9]
